# Supplementary material for: Gradients of bacteria in the oceanic water column reveal finely-resolved vertical distributions
Source: PLoS One. 2024 Apr 2;19(4):e0298139. doi: 10.1371/journal.pone.0298139 (PMC10986988; doi:10.1371/journal.pone.0298139)
Supplement: S1 Table — Also included are cell counts from flow cytometric analysis. (XLSX) [file pone.0298139.s001.xlsx]

## Sheet: Sheet1
Table S1. Sampling information and environmental parameters of seawater samples from the surface ocean to the seafloor. Also included are cell counts from flow cytometric analysis.
Date	Site	Latitude	Longitude	Depth	Temperature	Salinity	Chlorophyll	PO43-	SiO44-	NO3-	NO2-	Oxygen	Phototrophs	Synechococcus	Prochlorococcus	Bacteria
(m/d/y)		(deg N)	(deg W)	(m)	(°C)		(mg m-3)	(μM)	(μM)	(μM)	(μM)	(mg/L)	(cells/ml)	(cells/ml)	(cells/ml)	(cells/ml)
2015-09-12	CY1833m	36.703	-122.094	4.522	15.5	33.3	2.168	0.59	0.79	0.05	0.08	6.3258	68027	56319	7897	2482909
2015-09-12	CY1833m	36.703	-122.094	8.466	13.67	33.33	3.216	1.53	4.551	4.92	0.35	5.1683	32334	23044	7695	1871637
2015-09-12	CY1833m	36.703	-122.094	19.894	12.58	33.36	2.625	1.74	10.148	10.79	0.6	4.6161	12008	5878	5080	1178680
2015-09-12	CY1833m	36.703	-122.094	29.654	12.04	33.42	0.974	1.8	13.878	14.39	0.68	3.9935	3607	1819	1400	775230
2015-09-12	CY1833m	36.703	-122.094	50.472	11.08	33.51	0.507	1.98	17.064	16.42	0.19	3.506	855	0	855	521025
2015-09-12	CY1833m	36.703	-122.094	202.355	9.17	33.82	0.421	2.48	32.123	25.35	0.05	2.7798	0	0	0	309936
2015-09-12	CY1833m	36.703	-122.094	453.856	6.51	34.18	0.461	2.99	76.682	37.72	0.09	0.6214	0	0	0	146652
2015-09-12	CY1833m	36.703	-122.094	705.848	5.15	34.34	0.462	3.94	106.296	41.38	0.05	0.2138	0	0	0	116114
2015-09-12	CY1833m	36.703	-122.094	1009.15	4.02	34.44	0.477	3.56	131.714	41.45	0.03	0.3365	0	0	0	110033
2015-09-12	CY1833m	36.703	-122.094	1414.12	2.96	34.54	0.477	3.51	146.996	43.19	0.04	0.9109	0	0	0	103063
2015-09-12	CY1833m	36.703	-122.094	1822.33	2.36	34.59	0.477	3.52	177.634	42.37	0.08	1.4117	0	0	0	102977
2015-09-17	WF633m	36.802	-121.994	2.888	16.09	33.32	1.338	0.59	1.995	0.8	0.14	5.591	109912	41083	0	1116488
2015-09-17	WF633m	36.802	-121.994	19.32	15.25	33.32	1.534	0.76	2.559	2.03	0.2	5.4819	64319	29397	0	1329058
2015-09-17	WF633m	36.802	-121.994	29.875	14.59	33.33	1.146	0.87	3.966	3.72	0.32	5.2405	22244	10796	0	1312796
2015-09-17	WF633m	36.802	-121.994	48.835	13.67	33.33	0.831	1.13	5.544	5.86	0.38	4.9266	9122	4784	0	1063068
2015-09-17	WF633m	36.802	-121.994	69.149	12.47	33.34	0.744	1.37	9.027	10.33	0.45	4.4735	5050	2430	518	899925
2015-09-17	WF633m	36.802	-121.994	99.287	11.3	33.4	0.554	1.59	14.22	15.5	0.26	3.9157	2673	703	1362	623399
2015-09-17	WF633m	36.802	-121.994	199.692	9.28	33.9	0.446	2.45	31.75	27.22	0.2	2.2425	0	0	0	368985
2015-09-17	WF633m	36.802	-121.994	397.59	6.96	34.16	0.029	2.93	61.782	35.41	0.1	0.848	0	0	0	218567
2015-09-17	WF633m	36.802	-121.994	599.6	6.09	34.24	0.041	3.33	77.579	38.16	0.15	0.504	0	0	0	187754
2015-09-19	WF1820m	36.708	-122.105	3.369	17.26	33.34	1.235	0.36	0.818	0.18	0.06	5.5574	73417	32947	10774	961527
2015-09-19	WF1820m	36.708	-122.105	9.667	16.84	33.34	1.551	0.61	1.957	0.68	0.16	5.5237	65700	22697	7920	1219013
2015-09-19	WF1820m	36.708	-122.105	20.129	16.14	33.34	1.447	0.59	2.435	1.48	0.15	5.4369	49491	15646	4644	1239221
2015-09-19	WF1820m	36.708	-122.105	33.637	14.76	33.35	1.067	0.84	3.659	3	0.3	4.9949	28525	9894	0	1180964
2015-09-19	WF1820m	36.708	-122.105	55.192	12.5	33.35	0.838	1.25	7.868	8.49	0.34	4.4649	11945	3399	4478	624735
2015-09-19	WF1820m	36.708	-122.105	100.795	11.23	33.5	0.534	1.59	15.309	16.08	0.3	3.644	2371	400	1332	485782
2015-09-19	WF1820m	36.708	-122.105	251.471	9.3	34.06	0.429	2.34	35.07	28.14	0.05	1.6453	0	0	0	297022
2015-09-19	WF1820m	36.708	-122.105	503.679	6.4	34.18	0.462	3.14	64.332	36.12	0.09	0.6118	0	0	0	142185
2015-09-19	WF1820m	36.708	-122.105	754.808	4.86	34.35	0.477	3.36	97.417	42.01	0.11	0.2205	0	0	0	105325
2015-09-19	WF1820m	36.708	-122.105	1010.23	3.89	34.45	0.477	3.44	116.546	41.6	0.07	0.3528	0	0	0	96015
2015-09-19	WF1820m	36.708	-122.105	1420.31	2.98	34.54	0.026	3.26	134.525	42.72	0.16	0.836	0	0	0	110220
2015-09-19	WF1820m	36.708	-122.105	1800.93	2.38	34.59	0.063	3.08	146.162	41.21	0.14	1.293	0	0	0	98068
2016-05-21	CY1978m	36.339	-122.103	1.502	12.13	33.33	0.836	0.98	n.m.	10.51	0.29	5.52522	73302	17495	0	721286
2016-05-21	CY1978m	36.339	-122.103	20.538	10.74	33.47	0.882	1.6	n.m.	17.26	0.44	4.13631	66992	21978	1969	698120
2016-05-21	CY1978m	36.339	-122.103	30.409	10.02	33.5	0.428	1.67	n.m.	20.15	0.52	3.72319	12841	2849	0	549757
2016-05-21	CY1978m	36.339	-122.103	49.899	9.35	33.56	0.02	1.79	n.m.	22.55	0.15	3.5325	0	0	0	287401
2016-05-21	CY1978m	36.339	-122.103	69.797	9.11	33.72	0	1.98	n.m.	24.61	0.07	3.01136	0	0	0	265439
2016-05-21	CY1978m	36.339	-122.103	99.574	9.07	33.87	0	2.13	n.m.	26.97	0.06	2.41536	0	0	0	293546
2016-05-21	CY1978m	36.339	-122.103	151.595	8.64	33.98	0	2.2	n.m.	28.93	0.07	2.0864	0	0	0	264477
2016-05-21	CY1978m	36.339	-122.103	201.714	8.2	34.04	0	2.33	n.m.	30.62	0.05	1.83027	0	0	0	227105
2016-05-21	CY1978m	36.339	-122.103	302.724	7.41	34.16	0	2.73	n.m.	34.64	0.05	0.97808	0	0	0	163400
2016-05-21	CY1978m	36.339	-122.103	605.602	5.15	34.28	0	3.31	n.m.	41.36	0.03	0.23419	0	0	0	70165
2016-05-21	CY1978m	36.339	-122.103	909.153	4.12	34.42	0	3.36	n.m.	42.56	0.03	0.32176	0	0	0	62804
2016-05-21	CY1978m	36.339	-122.103	1211.64	3.26	34.5	0	3.31	n.m.	42.55	0.03	0.66422	0	0	0	65251
2016-05-21	CY1978m	36.339	-122.103	1498	2.74	34.55	n.m.	3	217.391	41.77	0.04	n.m.	0	0	0	62026
2016-05-21	CY1978m	36.339	-122.103	1798.8	2.36	34.59	n.m.	3.03	220.106	40	0.08	n.m.	0	0	0	52499
2016-05-21	CY1978m	36.339	-122.103	1967.5	2.05	34.62	n.m.	3.12	220.033	40.23	0.07	n.m.	0	0	0	52785
2016-05-21	CY1978m	36.339	-122.103	1978.3	2.05	34.62	n.m.	3.19	220.026	40.99	0.05	n.m.	0	0	0	50531
2016-05-21	WF1018m	36.772	-122.083	1.681	12.32	33.38	8.404	0.71	n.m.	7.15	0.36	6.21239	56094	11980	0	1425047
2016-05-21	WF1018m	36.772	-122.083	9.842	11.69	33.37	2.447	1.12	n.m.	11.06	0.32	5.34234	65111	16323	0	1340378
2016-05-21	WF1018m	36.772	-122.083	24.686	10.93	33.42	2.788	1.31	n.m.	15.68	0.43	4.55361	30777	7871	0	797887
2016-05-21	WF1018m	36.772	-122.083	40.887	9.79	33.56	0.425	1.76	n.m.	21.59	0.53	3.47956	5553	1346	0	484683
2016-05-21	WF1018m	36.772	-122.083	61.024	9.47	33.71	0.06	1.86	n.m.	24.79	0.57	3.02228	880	0	0	499194
2016-05-21	WF1018m	36.772	-122.083	101.284	9.04	33.86	0	2.08	n.m.	26.98	0.55	2.53777	0	0	0	459016
2016-05-21	WF1018m	36.772	-122.083	150.394	8.69	33.98	0	2.3	n.m.	29	0.43	1.95228	0	0	0	314718
2016-05-21	WF1018m	36.772	-122.083	201.818	8.33	34.06	0	2.42	n.m.	30.71	0.12	1.71514	0	0	0	230497
2016-05-21	WF1018m	36.772	-122.083	301.577	7.63	34.15	0	2.65	n.m.	33.08	0.09	1.04254	0	0	0	203170
2016-05-21	WF1018m	36.772	-122.083	605.64	5.27	34.28	0	n.m.	n.m.	n.m.	n.m.	0.25287	0	0	0	90192
2016-05-21	WF1018m	36.772	-122.083	1040	3.72	34.46	n.m.	3.21	220.022	42.43	0.08	n.m.	0	0	0	77903
2016-09-07	WF1018m	36.771	-122.084	5.248	13.81	33.5	6.184	0.79	8.682	5.5	0.23	6.1051	81059	45462	6234	1911909
2016-09-07	WF1018m	36.771	-122.084	15.977	12.79	33.47	2.6	1	10.43	10.77	0.46	5.0991	36772	18361	5244	1336058
2016-09-07	WF1018m	36.771	-122.084	25.616	11.81	33.44	0.805	1.25	10.321	10.71	0.42	4.0053	11500	3699	4606	998514
2016-09-07	WF1018m	36.771	-122.084	60.581	10.45	33.67	0.469	1.53	13.073	17.34	0.37	2.8342	5	0	0	489837
2016-09-07	WF1018m	36.771	-122.084	100.789	9.91	33.78	0.422	2	21.168	24.61	0.08	2.4748	0	0	0	451637
2016-09-07	WF1018m	36.771	-122.084	151.107	9.33	33.92	0.416	2.11	25.993	28.69	0.05	2.0982	0	0	0	448616
2016-09-07	WF1018m	36.771	-122.084	200.887	9.05	34.04	0.421	2.27	30.684	31.04	0.09	1.8679	0	0	0	284967
2016-09-07	WF1018m	36.771	-122.084	303.184	7.72	34.12	0.446	2.65	47.149	36.69	0.2	1.3005	0	0	0	210540
2016-09-07	WF1018m	36.771	-122.084	606.033	5.71	34.26	0.461	3.02	79.845	43.69	0.12	0.4028	0	0	0	154140
2016-09-07	WF1018m	36.771	-122.084	908.764	4.34	34.4	0.446	3.55	105.072	47.67	0.16	0.297	0	0	0	127396
2016-09-07	WF1018m	36.771	-122.084	1011.3	3.98	34.44	0.446	3.63	115.987	49.15	0.11	0.3864	0	0	0	129245
2016-09-07	WF1018m	36.771	-122.084	1010	3.77	34.46	n.m.	2.65	186.146	35.55	0.07	n.m.	0	0	0	116378
2016-09-07	WF1018m	36.771	-122.084	1020.5	3.77	34.46	n.m.	3.5	183.877	49.38	0.09	n.m.	0	0	0	108458
2016-09-08	CY1978m	36.668	-122.103	1.779	14.71	33.49	12.438	0.77	5.617	1.13	0.13	7.9739	96767	72405	0	2082308
2016-09-08	CY1978m	36.668	-122.103	5.103	14.9	33.47	13.778	0.97	5.541	1.65	0.24	8.0739	93675	70261	5	2656243
2016-09-08	CY1978m	36.668	-122.103	17.678	12.78	33.51	4.418	1.13	9.076	9.03	0.51	5.0012	60660	43308	2078	2026394
2016-09-08	CY1978m	36.668	-122.103	31.723	11.67	33.57	3.351	1.46	12.127	15.15	0.33	4.11	19073	9624	538	1276430
2016-09-08	CY1978m	36.668	-122.103	60.71	10.58	33.66	0.699	2.07	21.395	23.25	0.3	2.9346	4160	1255	348	504078
2016-09-08	CY1978m	36.668	-122.103	101.959	10.14	33.74	0.476	2.17	24.219	27.31	0.13	2.537	0	0	0	456925
2016-09-08	CY1978m	36.668	-122.103	152.026	9.67	33.85	0.415	2.27	27.397	29.52	0.11	2.2469	0	0	0	384429
2016-09-08	CY1978m	36.668	-122.103	202.014	9.27	33.99	0.411	2.27	32.262	31.89	0.11	1.6596	0	0	0	301207
2016-09-08	CY1978m	36.668	-122.103	302.183	7.62	34.03	0.444	2.4	44.403	35.83	0.08	1.781	0	0	0	193476
2016-09-08	CY1978m	36.668	-122.103	603.318	5.58	34.26	0.446	3.14	76.758	43.1	0.1	0.309	0	0	0	106721
2016-09-08	CY1978m	36.668	-122.103	908.987	4.21	34.41	0.462	3.35	108.75	48.06	0.07	0.3321	0	0	0	93738
2016-09-08	CY1978m	36.668	-122.103	1010.64	3.91	34.45	0.446	3.36	110.798	47.6	0.08	0.3792	0	0	0	74428
2016-09-08	CY1978m	36.668	-122.103	1502	2.81	34.55	n.m.	3.57	143.292	47.71	0.21	n.m.	0	0	0	73434
2016-09-08	CY1978m	36.668	-122.103	1800	2.37	34.59	n.m.	3.37	148.072	47.07	0.11	n.m.	0	0	0	70827
2016-09-08	CY1978m	36.668	-122.103	1889.3	2.32	34.6	n.m.	3.29	146.666	45.76	0.08	n.m.	0	0	0	68711
2016-09-08	CY1978m	36.668	-122.103	1901.1	2.12	34.62	n.m.	2.78	151.985	34.47	0.12	n.m.	0	0	0	68069
2016-09-09	WF633m	36.802	-121.99	5.856	14	33.54	8.176	0.57	5.359	2.01	0.14	6.705	40251	24762	5	3005730
2016-09-09	WF633m	36.802	-121.99	15.436	13.72	33.53	7.226	0.75	5.919	2.99	0.26	6.2987	40128	24659	5	2758469
2016-09-09	WF633m	36.802	-121.99	26.246	12.78	33.53	4.548	1.16	10.321	9.74	0.33	4.9312	16495	9673	10	1491097
2016-09-09	WF633m	36.802	-121.99	40.931	11.17	33.56	0.729	1.75	17.401	20.93	0.28	3.3375	5532	2841	956	880998
2016-09-09	WF633m	36.802	-121.99	71.269	10.38	33.67	0.497	1.96	21.174	25.62	0.29	2.7708	1202	614	160	580219
2016-09-09	WF633m	36.802	-121.99	101.487	10.14	33.71	0.476	2.18	23.333	27.07	0.16	2.6125	0	0	0	577533
2016-09-09	WF633m	36.802	-121.99	202.413	9.46	33.89	0.431	2.4	31.147	30.54	0.11	2.0262	0	0	0	482190
2016-09-09	WF633m	36.802	-121.99	403.423	7.17	34.17	0.449	3.08	57.047	38.34	0.18	0.8402	0	0	0	194913
2016-09-09	WF633m	36.802	-121.99	468.115	6.87	34.19	0.446	3.25	64.03	41.64	0.17	0.7125	0	0	0	173906
n.m. = not measured
