# Supplementary material for: Gradients of bacteria in the oceanic water column reveal finely-resolved vertical distributions
Source: PLoS One. 2024 Apr 2;19(4):e0298139. doi: 10.1371/journal.pone.0298139 (PMC10986988; doi:10.1371/journal.pone.0298139)
Supplement: S2 Table — Illumina plate indicates which samples were sequenced simultaneously. (XLSX) [file pone.0298139.s002.xlsx]

## Sheet: Table S2
Table S2. V1-V2 16S rRNA gene amplicon sequencing information for each sample: number of raw reads (paired-end), number of amplicons (post quality control), number of amplicon sequence variants (ASVs, with cyanos removed). Illumina plate indicates which samples were sequenced simultaneously.
Sample Date	Station Name	Illumina Plate	Sample Name	Raw (paired-end) reads	Amplicons (QC reads)	# ASVs
(m/d/y)
2015-09-12	CY1833m	A	DSEL15_CY1833m_5m	165921	133281	2511
		A	DSEL15_CY1833m_10m	189845	152038	3611
		A	DSEL15_CY1833m_20m	137291	111861	3988
		A	DSEL15_CY1833m_30m	248605	204040	6221
		A	DSEL15_CY1833m_50m	163432	131142	6679
		A	DSEL15_CY1833m_200m	188008	151530	8414
		A	DSEL15_CY1833m_450m	251833	201192	9328
		A	DSEL15_CY1833m_700m	259435	207559	11363
		A	DSEL15_CY1833m_1000m	219356	174582	10384
		A	DSEL15_CY1833m_1400m	198247	158192	9714
		A	DSEL15_CY1833m_1800m	304775	238833	12872
2015-09-17	WF633m	A	DSEL15_WF633m_5m	340295	278042	3328
		A	DSEL15_WF633m_20m	407174	328101	3875
		A	DSEL15_WF633m_30m	277388	223770	4165
		A	DSEL15_WF633m_50m	307422	244548	4776
		A	DSEL15_WF633m_70m	350977	284717	5960
		A	DSEL15_WF633m_100m	368703	296381	7973
		A	DSEL15_WF633m_200m	297634	239118	9252
		A	DSEL15_WF633m_400m	209575	169309	9492
		A	DSEL15_WF633m_600m	278767	221633	12661
2015-09-19	WF1820m	A	DSEL15_WF1820m_5m	304896	245283	3753
		A	DSEL15_WF1820m_10m	345070	279638	4038
		A	DSEL15_WF1820m_20m	360466	293380	4426
		A	DSEL15_WF1820m_35m	302766	247025	4810
		A	DSEL15_WF1820m_55m	141148	106781	5324
		A	DSEL15_WF1820m_100m	160931	128888	6740
		A	DSEL15_WF1820m_250m	236381	189757	8098
		A	DSEL15_WF1820m_500m	175676	141732	8379
		A	DSEL15_WF1820m_750m	192348	152461	9920
		A	DSEL15_WF1820m_1000m	186707	148375	9501
		A	DSEL15_WF1820m_1400m	237226	184541	10283
		A	DSEL15_WF1820m_1800m	320407	250621	14098
2016-05-21	CY1978m	B	DSEL16_CY1978m_2m	186773	122379	2212
		B	DSEL16_CY1978m_20m	198886	126416	3133
		B	DSEL16_CY1978m_30m	242877	157830	5127
		B	DSEL16_CY1978m_50m	147864	89960	5658
		B	DSEL16_CY1978m_70m	231448	144501	7455
		B	DSEL16_CY1978m_100m	183734	113508	6843
		B	DSEL16_CY1978m_150m	99615	57135	5254
		B	DSEL16_CY1978m_200m	182796	112817	6774
		B	DSEL16_CY1978m_300m	200526	119805	8093
		B	DSEL16_CY1978m_600m	228323	132309	8549
		B	DSEL16_CY1978m_900m	138862	82109	7020
		B	DSEL16_CY1978m_1200m	194546	117676	8243
		B	DSEL16_CY1978m_1500m	195261	118575	8554
		B	DSEL16_CY1978m_1800m	70984	38824	4917
		B	DSEL16_CY1978m_1970m	167434	98999	8113
		B	DSEL16_CY1978m_1980m	177359	104092	9373
2016-05-21	WF1018m	B	DSEL16_WF1018m_2m	197551	125332	2513
		B	DSEL16_WF1018m_10m	281873	179620	3036
		B	DSEL16_WF1018m_25m	144822	91316	2994
		B	DSEL16_WF1018m_40m	133878	77801	4653
		B	DSEL16_WF1018m_60m	140250	85816	5064
		B	DSEL16_WF1018m_100m	95672	54900	4606
		B	DSEL16_WF1018m_150m	156092	96513	6255
		B	DSEL16_WF1018m_200m	156876	94155	6644
		B	DSEL16_WF1018m_300m	160981	103621	4366
		B	DSEL16_WF1018m_600m	193118	115609	8063
		B	DSEL16_WF1018m_1040m	263776	*188940	9905
2016-09-07	WF1018m	C	WFIV16_WF1018m_5m	394352	291559	3581
		C	WFIV16_WF1018m_15m	413726	303027	5143
		C	WFIV16_WF1018m_25m	313691	223932	6107
		C	WFIV16_WF1018m_60m	404969	293946	8827
		C	WFIV16_WF1018m_100m	364991	263692	9543
		C	WFIV16_WF1018m_150m	370412	265924	9622
		C	WFIV16_WF1018m_200m	353472	254030	10006
		C	WFIV16_WF1018m_300m	316049	226754	9886
		C	WFIV16_WF1018m_600m	270106	190677	10054
		C	WFIV16_WF1018m_900m	251828	178316	11978
		C	WFIV16_WF1018m_1000m	256629	183481	12695
		C	WFIV16_WF1018m_1010m	275303	195038	13735
		C	WFIV16_WF1018m_1020m	238301	167558	12879
2016-09-08	CY1978m	C	WFIV16_CY1978m_2m	242191	179180	2338
		C	WFIV16_CY1978m_5m	628235	460250	4287
		C	WFIV16_CY1978m_15m	403681	295970	4610
		C	WFIV16_CY1978m_30m	245220	171370	5208
		C	WFIV16_CY1978m_60m	407619	297955	9051
		C	WFIV16_CY1978m_100m	374362	268329	9379
		C	WFIV16_CY1978m_150m	366495	262666	9448
		C	WFIV16_CY1978m_200m	355142	250625	9360
		C	WFIV16_CY1978m_300m	285094	206161	8210
		C	WFIV16_CY1978m_600m	246303	179034	9190
		C	WFIV16_CY1978m_900m	143358	102268	7681
		C	WFIV16_CY1978m_1010m	141830	99078	8190
		C	WFIV16_CY1978m_1500m	160631	114836	8934
		C	WFIV16_CY1978m_1800m	178568	126409	9894
		C	WFIV16_CY1978m_1890m	212882	151155	10816
		C	WFIV16_CY1978m_1900m	327898	228747	13165
2016-09-09	WF633m	C	WFIV16_WF633m_5m	312661	230268	3029
		C	WFIV16_WF633m_15m	258464	188934	2943
		C	WFIV16_WF633m_25m	148933	106107	3294
		C	WFIV16_WF633m_40m	262184	192451	6124
		C	WFIV16_WF633m_70m	238540	173846	7244
		C	WFIV16_WF633m_100m	246700	179127	7749
		C	WFIV16_WF633m_200m	257996	186700	7910
		C	WFIV16_WF633m_400m	457773	324676	14479
		C	WFIV16_WF633m_468m	394181	283468	14702
					*sample was resequenced. # Amplicons is estimated based on average reads retained after QC
