# Supplementary material for: Gradients of bacteria in the oceanic water column reveal finely-resolved vertical distributions
Source: PLoS One. 2024 Apr 2;19(4):e0298139. doi: 10.1371/journal.pone.0298139 (PMC10986988; doi:10.1371/journal.pone.0298139)
Supplement: S3 Table — (XLSX) [file pone.0298139.s003.xlsx]

## Sheet: Sheet1
Table S3. Amplicon counts and taxonomy for the top 50 must relatively abundant ASVs per sample and the corresponding ASV sequence.
Identifier	ASV #	SILVA v128 taxonomic classification	DSEL15_CY1833m_5m	DSEL15_CY1833m_10m	DSEL15_CY1833m_20m	DSEL15_CY1833m_30m	DSEL15_CY1833m_50m	DSEL15_CY1833m_200m	DSEL15_CY1833m_450m	DSEL15_CY1833m_700m	DSEL15_CY1833m_1000m	DSEL15_CY1833m_1400m	DSEL15_CY1833m_1820m	DSEL15_WF633m_5m	DSEL15_WF633m_20m	DSEL15_WF633m_30m	DSEL15_WF633m_50m	DSEL15_WF633m_70m	DSEL15_WF633m_100m	DSEL15_WF633m_200m	DSEL15_WF633m_400m	DSEL15_WF633m_600m	DSEL15_WF1820m_5m	DSEL15_WF1820m_10m	DSEL15_WF1820m_20m	DSEL15_WF1820m_35m	DSEL15_WF1820m_55m	DSEL15_WF1820m_100m	DSEL15_WF1820m_250m	DSEL15_WF1820m_500m	DSEL15_WF1820m_750m	DSEL15_WF1820m_1010m	DSEL15_WF1820m_1400m	DSEL15_WF1820m_1800m	DSEL16_WF1018m_2m	DSEL16_WF1018m_10m	DSEL16_WF1018m_25m	DSEL16_WF1018m_40m	DSEL16_WF1018m_60m	DSEL16_WF1018m_100m	DSEL16_WF1018m_150m	DSEL16_WF1018m_200m	DSEL16_WF1018m_300m	DSEL16_WF1018m_600m	DSEL16_WF1018m_1040m	DSEL16_CY1978m_2m	DSEL16_CY1978m_20m	DSEL16_CY1978m_30m	DSEL16_CY1978m_50m
Harbeitner_ASV77_Actinobacteria_Sva0996	ASV77	D_0__Bacteria;D_1__Actinobacteria;D_2__Acidimicrobiia;D_3__Acidimicrobiales;D_4__Sva0996 marine group	0	5	23	111	186	328	218	664	1786	2164	4503	2	1	4	15	57	273	589	264	603	1	3	5	13	44	207	562	227	591	1797	3721	5833	2	7	14	90	87	69	188	118	35	379	3701	2	24	112	94
Harbeitner_ASV99_Actinobacteria_Sva0996	ASV99	D_0__Bacteria;D_1__Actinobacteria;D_2__Acidimicrobiia;D_3__Acidimicrobiales;D_4__Sva0996 marine group	1	7	34	194	351	1576	268	63	29	25	27	0	2	2	23	153	779	2665	916	668	0	0	4	7	125	473	2228	203	42	33	23	34	4	39	94	531	830	632	1151	949	176	59	40	4	102	788	1222
Harbeitner_ASV89_Actinobacteria_Sva0996	ASV89	D_0__Bacteria;D_1__Actinobacteria;D_2__Acidimicrobiia;D_3__Acidimicrobiales;D_4__Sva0996 marine group	0	0	10	52	111	162	105	322	968	1061	2243	0	1	3	5	25	162	290	130	300	0	1	0	9	29	123	271	101	318	924	1884	2965	1	2	5	29	54	43	72	66	11	183	2104	1	8	52	62
Harbeitner_ASV1095_Actinobacteria_Sva0996	ASV1095	D_0__Bacteria;D_1__Actinobacteria;D_2__Acidimicrobiia;D_3__Acidimicrobiales;D_4__Sva0996 marine group	0	1	4	20	62	429	1942	1045	226	89	9	0	0	0	1	8	82	443	848	1094	0	0	3	1	7	55	557	1636	625	189	51	27	1	2	7	43	71	85	366	672	251	895	284	0	11	61	123
Harbeitner_ASV131_Actinobacteria_Sva0996	ASV131	D_0__Bacteria;D_1__Actinobacteria;D_2__Acidimicrobiia;D_3__Acidimicrobiales;D_4__Sva0996 marine group	0	2	15	75	165	801	116	39	16	10	22	0	1	3	9	78	398	1314	496	297	3	0	0	10	56	251	1096	99	25	8	16	24	3	26	34	290	405	315	544	455	72	33	30	3	56	394	621
Harbeitner_ASV67_Actinobacteria_Sva0996	ASV67	D_0__Bacteria;D_1__Actinobacteria;D_2__Acidimicrobiia;D_3__Acidimicrobiales;D_4__Sva0996 marine group	0	0	5	48	85	133	89	250	588	757	1681	0	1	1	4	20	130	211	90	231	0	0	0	6	25	81	199	66	219	633	1352	2161	0	3	5	28	41	24	66	47	11	120	1572	0	5	48	35
Harbeitner_ASV1300_Actinobacteria_Sva0996	ASV1300	D_0__Bacteria;D_1__Actinobacteria;D_2__Acidimicrobiia;D_3__Acidimicrobiales;D_4__Sva0996 marine group	0	0	0	8	42	306	1826	1018	208	78	6	1	0	1	2	5	84	459	763	965	0	1	0	2	10	48	526	1503	603	197	39	23	2	2	4	51	68	67	351	626	227	872	245	0	8	67	89
Harbeitner_ASV184_Actinobacteria_Sva0996	ASV84	D_0__Bacteria;D_1__Actinobacteria;D_2__Acidimicrobiia;D_3__Acidimicrobiales;D_4__Sva0996 marine group	0	2	15	52	146	543	101	28	19	7	8	0	1	0	6	59	347	1040	325	229	0	1	0	3	44	199	832	79	16	10	7	12	1	14	43	256	325	197	414	383	68	21	15	1	44	324	455
Harbeitner_ASV92_Actinobacteria_Sva0996	ASV92	D_0__Bacteria;D_1__Actinobacteria;D_2__Acidimicrobiia;D_3__Acidimicrobiales;D_4__Sva0996 marine group	0	1	4	31	57	80	62	166	487	550	1161	0	0	1	5	19	74	150	57	176	0	0	0	2	15	64	155	65	151	470	982	1531	2	2	2	19	32	22	50	39	8	92	1040	0	7	28	45
Harbeitner_ASV134_Actinobacteria_Sva0996	ASV134	D_0__Bacteria;D_1__Actinobacteria;D_2__Acidimicrobiia;D_3__Acidimicrobiales;D_4__Sva0996 marine group	1	0	6	37	91	435	69	20	7	8	7	0	0	0	4	35	209	695	247	168	0	0	1	2	25	159	572	51	19	10	9	13	0	10	17	154	215	160	308	297	44	17	19	1	24	207	339
Harbeitner_ASV86_Actinobacteria_OM1	ASV86	D_0__Bacteria;D_1__Actinobacteria;D_2__Acidimicrobiia;D_3__Acidimicrobiales;D_4__OM1 clade;D_5__Candidatus Actinomarina	390	602	626	854	349	31	3	22	20	1	0	1375	1920	1616	1718	1898	1188	111	23	24	1329	1701	1991	1603	561	371	26	0	1	1	8	5	191	239	156	111	119	47	26	6	0	4	1	337	456	279	106
Harbeitner_ASV101_Actinobacteria_OM1	ASV101	D_0__Bacteria;D_1__Actinobacteria;D_2__Acidimicrobiia;D_3__Acidimicrobiales;D_4__OM1 clade;D_5__Candidatus Actinomarina	327	553	591	743	310	24	3	26	20	2	1	1127	1695	1396	1526	1610	1095	87	31	16	1165	1324	1760	1316	454	375	14	0	2	0	3	1	184	224	146	89	95	26	13	3	0	0	0	297	405	254	88
Harbeitner_ASV127_Actinobacteria_OM1	ASV127	D_0__Bacteria;D_1__Actinobacteria;D_2__Acidimicrobiia;D_3__Acidimicrobiales;D_4__OM1 clade;D_5__Candidatus Actinomarina	280	477	498	752	305	37	4	21	16	3	2	1099	1598	1327	1391	1656	1023	87	27	17	1094	1291	1595	1276	384	307	21	0	2	0	5	1	140	192	149	83	84	28	14	8	0	2	0	301	396	215	96
Harbeitner_ASV144_Actinobacteria_OM1	ASV144	D_0__Bacteria;D_1__Actinobacteria;D_2__Acidimicrobiia;D_3__Acidimicrobiales;D_4__OM1 clade;D_5__Candidatus Actinomarina	260	452	477	660	235	33	6	15	14	5	0	1016	1440	1129	1271	1455	971	104	24	20	1011	1144	1536	1230	379	308	12	0	1	1	3	2	133	167	155	89	82	22	16	2	0	4	0	291	325	220	79
Harbeitner_ASV723_Actinobacteria_OM1	ASV723	D_0__Bacteria;D_1__Actinobacteria;D_2__Acidimicrobiia;D_3__Acidimicrobiales;D_4__OM1 clade;D_5__Candidatus Actinomarina	1	8	43	184	436	783	74	16	9	5	9	2	5	14	54	221	973	768	122	98	1	8	9	26	178	441	615	70	18	4	6	4	6	22	37	182	207	123	227	233	24	11	0	1	64	278	346
Harbeitner_ASV272_Marinimicrobia	ASV272	D_0__Bacteria;D_1__Marinimicrobia (SAR406 clade)	1	0	0	3	41	414	432	1019	1470	1512	1759	0	1	0	2	2	41	457	491	740	2	0	1	1	4	40	565	368	935	1300	1908	1777	0	0	1	48	68	141	393	471	150	618	2039	0	5	38	124
Harbeitner_ASV309_Marinimicrobia	ASV309	D_0__Bacteria;D_1__Marinimicrobia (SAR406 clade)	0	11	73	518	780	689	12	4	11	0	0	3	9	32	77	269	1269	890	180	137	2	12	30	110	230	571	946	0	1	0	1	0	23	69	70	319	543	292	405	147	25	2	22	18	149	513	472
Harbeitner_ASV821_Marinimicrobia	ASV821	D_0__Bacteria;D_1__Marinimicrobia (SAR406 clade)	0	0	0	1	11	103	662	1333	960	634	814	0	0	1	1	1	9	171	218	438	0	0	0	0	3	14	240	531	1004	1005	743	814	0	0	0	8	11	21	55	176	70	750	1373	0	2	14	17
Harbeitner_ASV305_Marinimicrobia	ASV305	D_0__Bacteria;D_1__Marinimicrobia (SAR406 clade)	0	1	0	2	21	239	210	561	786	776	886	0	2	0	0	0	17	255	239	392	1	0	0	0	3	25	318	160	497	678	1050	893	0	0	0	19	42	74	209	262	78	291	1210	0	6	9	72
Harbeitner_ASV516_Marinimicrobia	ASV516	D_0__Bacteria;D_1__Marinimicrobia (SAR406 clade)	0	0	0	1	0	2	9	78	287	654	3169	0	0	0	0	0	0	1	5	64	0	0	0	0	1	0	9	6	80	258	1465	3027	1	0	0	0	1	1	1	2	1	10	784	0	0	0	0
Harbeitner_ASV505_Marinimicrobia	ASV505	D_0__Bacteria;D_1__Marinimicrobia (SAR406 clade)	0	0	0	6	15	276	909	607	646	592	463	0	0	2	0	6	28	210	359	320	0	0	1	6	2	23	298	518	420	557	541	525	0	1	4	24	20	50	199	378	101	381	562	1	2	35	57
Harbeitner_ASV555_Marinimicrobia	ASV555	D_0__Bacteria;D_1__Marinimicrobia (SAR406 clade)	2	0	0	0	1	8	360	1075	1060	861	649	0	0	0	1	0	3	52	321	732	0	0	0	0	0	1	45	255	742	686	805	662	0	0	0	2	1	3	22	41	35	373	953	0	0	4	7
Harbeitner_ASV213_Marinimicrobia	ASV213	D_0__Bacteria;D_1__Marinimicrobia (SAR406 clade)	0	1	0	2	14	169	232	409	572	526	629	0	0	0	1	1	10	165	254	369	0	0	1	1	2	14	206	214	350	474	658	618	0	1	0	14	31	53	158	206	60	220	783	0	0	12	51
Harbeitner_ASV374_Marinimicrobia	ASV374	D_0__Bacteria;D_1__Marinimicrobia (SAR406 clade)	0	8	46	279	399	314	5	5	7	0	0	3	8	14	39	139	615	419	71	73	2	1	16	44	111	294	430	1	2	1	1	0	14	31	30	156	286	151	166	74	8	0	4	8	75	247	250
Harbeitner_ASV2347_Marinimicrobia	ASV2347	D_0__Bacteria;D_1__Marinimicrobia (SAR406 clade)	0	0	0	0	0	31	189	346	483	425	1122	0	0	1	0	0	0	19	62	146	0	0	0	0	0	1	15	183	303	438	484	1077	0	1	1	1	0	7	11	58	26	180	656	0	0	1	0
Harbeitner_ASV592_Marinimicrobia	ASV592	D_0__Bacteria;D_1__Marinimicrobia (SAR406 clade)	0	0	0	0	0	2	5	23	133	307	1619	0	0	0	0	0	0	1	8	47	1	0	0	1	0	0	1	2	32	125	785	1468	0	0	0	0	0	1	1	2	3	5	414	0	0	0	2
Harbeitner_ASV468_Bacteroidetes_Cryomorphaceae	ASV468	D_0__Bacteria;D_1__Bacteroidetes;D_2__Flavobacteriia;D_3__Flavobacteriales;D_4__Cryomorphaceae	0	0	0	0	0	0	1	46	398	858	1316	1	0	0	0	0	1	0	90	377	0	0	0	0	0	0	0	1	191	151	1325	1579	0	0	0	1	0	0	10	10	6	85	1079	0	0	0	0
Harbeitner_ASV244_Bacteroidetes_Cryomorphaceae	ASV244	D_0__Bacteria;D_1__Bacteroidetes;D_2__Flavobacteriia;D_3__Flavobacteriales;D_4__Cryomorphaceae	889	848	273	202	26	0	0	3	2	1	0	687	1389	606	402	395	76	3	0	0	152	282	358	243	22	24	0	0	0	0	0	1	589	549	247	50	60	47	27	1	0	0	1	329	152	135	31
Harbeitner_ASV540_Bacteroidetes_Cryomorphaceae	ASV540	D_0__Bacteria;D_1__Bacteroidetes;D_2__Flavobacteriia;D_3__Flavobacteriales;D_4__Cryomorphaceae	0	0	0	0	0	0	1	15	223	505	693	0	0	0	0	0	0	0	44	196	0	0	0	0	0	0	0	1	90	91	677	791	0	0	0	0	1	0	2	0	1	58	536	0	1	0	0
Harbeitner_ASV448_Bacteroidetes_CryomorphaceaeFluviicola	ASV448	D_0__Bacteria;D_1__Bacteroidetes;D_2__Flavobacteriia;D_3__Flavobacteriales;D_4__Cryomorphaceae;D_5__Fluviicola	94	124	64	64	11	1	0	0	1	1	1	253	920	453	353	156	31	6	2	0	111	183	262	191	13	9	0	0	0	0	0	0	699	818	261	12	5	1	5	1	0	0	2	608	388	70	0
Harbeitner_ASV535_Bacteroidetes_CryomorphaceaeFluviicola	ASV535	D_0__Bacteria;D_1__Bacteroidetes;D_2__Flavobacteriia;D_3__Flavobacteriales;D_4__Cryomorphaceae;D_5__Fluviicola	74	119	65	48	8	0	1	0	0	1	1	217	759	423	252	121	31	3	0	0	108	178	270	140	14	12	0	0	0	0	0	0	647	709	247	12	4	0	2	1	0	0	3	485	374	58	0
Harbeitner_ASV621_Bacteroidetes_CryomorphaceaeFluviicola	ASV621	D_0__Bacteria;D_1__Bacteroidetes;D_2__Flavobacteriia;D_3__Flavobacteriales;D_4__Cryomorphaceae;D_5__Fluviicola	71	95	57	46	3	1	0	0	0	1	1	217	769	392	260	114	31	2	0	1	96	180	214	157	13	12	0	0	1	0	2	2	607	630	211	5	1	1	5	2	1	1	2	461	323	48	0
Harbeitner_ASV689_Bacteroidetes_CryomorphaceaeFluviicola	ASV689	D_0__Bacteria;D_1__Bacteroidetes;D_2__Flavobacteriia;D_3__Flavobacteriales;D_4__Cryomorphaceae;D_5__Fluviicola	81	93	66	56	4	0	0	0	2	0	0	198	646	370	225	108	25	2	3	1	79	151	200	155	6	6	0	0	1	0	0	0	556	572	200	4	2	1	6	1	2	0	2	430	287	52	0
Harbeitner_ASV762_Bacteroidetes_Flavobacteriaceae	ASV762	D_0__Bacteria;D_1__Bacteroidetes;D_2__Flavobacteriia;D_3__Flavobacteriales;D_4__Flavobacteriaceae	483	411	206	268	49	26	10	27	22	19	27	544	966	433	485	646	144	46	32	92	69	110	165	158	32	32	13	12	22	22	36	36	75	135	53	37	42	12	10	2	1	19	20	46	22	99	6
Harbeitner_ASV652_Bacteroidetes_Flavobacteriaceae	ASV652	D_0__Bacteria;D_1__Bacteroidetes;D_2__Flavobacteriia;D_3__Flavobacteriales;D_4__Flavobacteriaceae	110	241	187	218	34	36	18	27	15	15	8	236	614	357	313	302	106	38	40	53	122	194	247	204	30	29	12	8	22	8	29	18	523	736	387	121	62	34	52	3	4	8	2	701	577	312	27
Harbeitner_ASV810_Bacteroidetes_Flavobacteriaceae	ASV810	D_0__Bacteria;D_1__Bacteroidetes;D_2__Flavobacteriia;D_3__Flavobacteriales;D_4__Flavobacteriaceae	119	192	171	204	47	31	13	18	12	12	12	221	554	311	275	240	104	44	39	50	98	163	214	172	18	30	22	4	18	16	19	11	482	609	302	87	64	33	39	4	0	7	0	612	462	263	21
Harbeitner_ASV899_Bacteroidetes_Flavobacteriaceae	ASV899	D_0__Bacteria;D_1__Bacteroidetes;D_2__Flavobacteriia;D_3__Flavobacteriales;D_4__Flavobacteriaceae	94	193	147	193	29	38	11	20	18	13	10	192	525	334	245	235	109	46	37	56	108	153	183	186	25	22	12	7	21	1	10	15	459	591	282	98	64	39	29	8	2	4	1	596	407	280	24
Harbeitner_ASV989_Bacteroidetes_Flavobacteriaceae	ASV989	D_0__Bacteria;D_1__Bacteroidetes;D_2__Flavobacteriia;D_3__Flavobacteriales;D_4__Flavobacteriaceae	91	164	150	182	25	23	9	24	13	10	10	167	451	299	238	221	92	30	31	48	86	132	198	158	31	19	8	4	15	16	14	6	431	551	256	68	55	26	45	3	1	5	1	555	387	216	31
Harbeitner_ASV639_Bacteroidetes_Flavobacteriaceae_NS2b	ASV639	D_0__Bacteria;D_1__Bacteroidetes;D_2__Flavobacteriia;D_3__Flavobacteriales;D_4__Flavobacteriaceae;D_5__NS2b marine group;Ambiguous_taxa	0	1	7	42	148	780	296	555	562	455	191	1	1	0	6	23	218	1002	914	1159	0	0	0	0	31	149	1266	229	583	380	433	232	6	17	15	109	105	140	459	377	70	338	340	2	31	173	300
Harbeitner_ASV113_Bacteroidetes_Flavobacteriaceae_NS4	ASV113	D_0__Bacteria;D_1__Bacteroidetes;D_2__Flavobacteriia;D_3__Flavobacteriales;D_4__Flavobacteriaceae;D_5__NS4 marine group;Ambiguous_taxa	662	1122	915	1258	264	20	2	16	30	3	2	1143	2221	1769	1772	2114	966	70	27	20	964	1318	1562	1368	329	258	21	1	2	1	1	3	2241	2707	1515	1072	769	339	243	8	1	0	1	2670	2133	3136	296
Harbeitner_ASV138_Bacteroidetes_Flavobacteriaceae_NS5	ASV138	D_0__Bacteria;D_1__Bacteroidetes;D_2__Flavobacteriia;D_3__Flavobacteriales;D_4__Flavobacteriaceae;D_5__NS4 marine group;Ambiguous_taxa	330	564	418	585	144	8	2	11	16	2	1	577	1126	892	882	1060	495	34	10	7	452	633	782	666	185	132	6	0	1	0	5	2	1188	1363	765	549	419	186	142	5	1	0	0	1319	1083	1648	145
Harbeitner_ASV3070_Bacteroidetes_Flavobacteriaceae_NS5	ASV3070	D_0__Bacteria;D_1__Bacteroidetes;D_2__Flavobacteriia;D_3__Flavobacteriales;D_4__Flavobacteriaceae;D_5__NS5 marine group	81	91	43	32	9	0	0	2	1	0	0	140	287	284	168	99	19	3	0	0	83	140	170	131	8	9	1	0	0	0	0	0	1260	632	230	21	7	8	2	1	0	2	8	690	99	102	0
Harbeitner_ASV668_Bacteroidetes_Flavobacteriaceae_NS6	ASV668	D_0__Bacteria;D_1__Bacteroidetes;D_2__Flavobacteriia;D_3__Flavobacteriales;D_4__Flavobacteriaceae;D_5__NS4 marine group;Ambiguous_taxa	0	11	43	167	273	422	80	27	12	8	0	3	7	12	34	138	527	644	286	191	2	4	14	17	102	294	782	66	13	4	1	0	10	22	30	163	269	238	397	124	48	15	3	14	44	305	269
Harbeitner_ASV88_Bacteroidetes_Flavobacteriaceae_NS7	ASV88	D_0__Bacteria;D_1__Bacteroidetes;D_2__Flavobacteriia;D_3__Flavobacteriales;D_4__Flavobacteriaceae;D_5__NS4 marine group;Ambiguous_taxa	243	366	293	432	103	3	0	8	4	1	1	415	835	669	615	794	354	17	10	7	321	448	562	475	118	93	8	0	0	1	0	1	832	921	565	418	297	143	89	5	0	1	0	977	754	1181	101
Harbeitner_ASV148_Bacteroidetes_Flavobacteriaceae_NS8	ASV148	D_0__Bacteria;D_1__Bacteroidetes;D_2__Flavobacteriia;D_3__Flavobacteriales;D_4__Flavobacteriaceae;D_5__NS4 marine group;Ambiguous_taxa	168	305	240	315	64	7	1	9	5	0	2	293	603	465	484	563	263	20	5	6	215	363	415	300	96	82	7	0	0	0	0	0	603	674	409	292	216	88	86	2	0	1	1	697	532	895	79
Harbeitner_ASV180_Bacteroidetes_Flavobacteriaceae_Tenacibaculum	ASV180	D_0__Bacteria;D_1__Bacteroidetes;D_2__Flavobacteriia;D_3__Flavobacteriales;D_4__Flavobacteriaceae;D_5__Tenacibaculum	651	909	332	218	27	1	3	5	3	2	3	468	1082	744	561	650	129	8	9	15	143	239	316	253	31	37	4	1	2	2	0	4	457	431	208	115	88	68	27	0	0	1	2	296	147	319	36
Harbeitner_ASV217_Bacteroidetes_Flavobacteriaceae_Tenacibaculum	ASV217	D_0__Bacteria;D_1__Bacteroidetes;D_2__Flavobacteriia;D_3__Flavobacteriales;D_4__Flavobacteriaceae;D_5__Tenacibaculum	611	779	277	212	24	9	5	11	5	7	1	451	976	643	463	582	133	19	10	12	118	199	308	219	24	25	1	1	6	0	1	8	423	411	197	114	89	76	32	3	1	1	2	268	122	252	24
Harbeitner_ASV479_Bacteroidetes_Flavobacteriaceae_Tenacibaculum	ASV479	D_0__Bacteria;D_1__Bacteroidetes;D_2__Flavobacteriia;D_3__Flavobacteriales;D_4__Flavobacteriaceae;D_5__Tenacibaculum	396	563	262	154	49	33	11	13	3	4	7	333	755	363	325	281	129	48	36	60	96	213	201	128	23	47	52	5	15	3	10	13	607	555	299	169	198	117	108	31	5	5	14	437	199	427	67
Harbeitner_ASV586_Bacteroidetes_Flavobacteriaceae_Tenacibaculum	ASV586	D_0__Bacteria;D_1__Bacteroidetes;D_2__Flavobacteriia;D_3__Flavobacteriales;D_4__Flavobacteriaceae;D_5__Tenacibaculum	321	514	219	145	43	34	10	14	9	7	7	276	646	329	264	271	102	47	17	49	58	144	166	85	20	37	32	1	14	5	3	13	536	505	294	129	160	113	81	20	2	6	14	424	202	351	62
Harbeitner_ASV670_Bacteroidetes_Flavobacteriaceae_Tenacibaculum	ASV670	D_0__Bacteria;D_1__Bacteroidetes;D_2__Flavobacteriia;D_3__Flavobacteriales;D_4__Flavobacteriaceae;D_5__Tenacibaculum	301	468	222	139	36	28	5	15	9	9	2	256	584	301	221	273	109	36	27	42	74	144	137	98	20	47	40	1	17	0	6	11	534	510	256	153	156	107	83	23	1	7	14	360	203	311	65
Harbeitner_ASV745_Bacteroidetes_NS9	ASV745	D_0__Bacteria;D_1__Bacteroidetes;D_2__Flavobacteriia;D_3__Flavobacteriales;D_4__NS9 marine group Flavobacteriales bacterium	11	112	318	850	236	406	164	391	154	134	138	121	432	473	641	935	908	1588	356	393	42	108	254	359	148	287	272	112	249	137	161	128	351	806	481	399	337	255	790	190	74	285	45	488	1046	1050	389
Harbeitner_ASV684_Bacteroidetes_NS9	ASV684	D_0__Bacteria;D_1__Bacteroidetes;D_2__Flavobacteriia;D_3__Flavobacteriales;D_4__NS9 marine group	0	8	4	45	48	29	132	257	296	463	1014	0	0	2	15	27	106	34	40	120	2	2	3	10	62	32	10	82	204	282	549	1026	0	0	3	7	2	4	5	24	16	145	526	0	3	7	21
Harbeitner_ASV1043_Bacteroidetes_Saprospiraceae	ASV1043	D_0__Bacteria;D_1__Bacteroidetes;D_2__Sphingobacteriia;D_3__Sphingobacteriales;D_4__Saprospiraceae	73	128	89	81	9	1	2	5	3	4	5	60	191	146	94	77	17	0	3	1	20	51	67	61	4	4	1	0	4	4	0	7	742	777	258	22	10	5	0	0	0	2	0	521	174	95	0
Harbeitner_ASV417_Verrucomicrobia_Arctic97B-4	ASV417	D_0__Bacteria;D_1__Verrucomicrobia;D_2__Arctic97B-4 marine group;Ambiguous_taxa	0	6	32	194	348	642	213	326	410	362	228	1	5	11	22	55	404	803	452	578	0	1	2	11	77	274	1270	95	329	210	413	242	1	1	1	24	78	71	131	177	40	150	263	1	8	42	77
Harbeitner_ASV326_Verrucomicrobia_Roseibacillus	ASV326	D_0__Bacteria;D_1__Verrucomicrobia;D_2__Verrucomicrobiae;D_3__Verrucomicrobiales;D_4__Verrucomicrobiaceae;D_5__Roseibacillus;Ambiguous_taxa	65	160	192	421	201	44	13	24	12	21	20	804	2245	1259	1709	2071	673	46	19	30	2791	2279	2136	1568	429	342	33	8	19	13	14	46	4	2	1	4	2	4	0	0	0	0	0	0	0	1	2
Harbeitner_ASV72_Verrucomicrobia_Persicirhabdus	ASV72	D_0__Bacteria;D_1__Verrucomicrobia;D_2__Verrucomicrobiae;D_3__Verrucomicrobiales;D_4__Verrucomicrobiaceae;D_5__Persicirhabdus	198	341	334	530	138	79	54	66	72	32	73	566	2650	2368	2927	2060	376	214	95	146	582	765	1287	1210	248	120	53	32	56	31	52	132	0	0	0	0	0	0	0	0	0	0	0	0	0	0	0
Harbeitner_ASV82_Verrucomicrobia_Persicirhabdus	ASV82	D_0__Bacteria;D_1__Verrucomicrobia;D_2__Verrucomicrobiae;D_3__Verrucomicrobiales;D_4__Verrucomicrobiaceae;D_5__Persicirhabdus	199	335	290	521	129	104	35	65	56	55	51	598	2451	2400	2751	1956	363	198	86	133	569	738	1263	1242	216	147	42	27	60	43	47	139	0	0	0	0	0	0	0	0	0	1	0	0	0	0	0
Harbeitner_ASV349_Nitrospinae_Nitrospina	ASV349	D_0__Bacteria;D_1__Nitrospinae;D_2__Nitrospinia;D_3__Nitrospinales;D_4__Nitrospinaceae;D_5__Nitrospina;Ambiguous_taxa	0	3	11	169	269	1015	2482	1852	1509	1257	1188	0	0	8	22	70	356	1266	2044	2268	1	2	5	10	58	276	1643	1500	1476	1162	1278	1162	3	5	10	98	205	209	639	1070	326	948	1507	0	21	134	295
Harbeitner_ASV390_Nitrospinae_Nitrospina	ASV390	D_0__Bacteria;D_1__Nitrospinae;D_2__Nitrospinia;D_3__Nitrospinales;D_4__Nitrospinaceae;D_5__Nitrospina;Ambiguous_taxa	0	3	6	88	150	571	1198	936	764	643	600	1	2	7	16	47	197	621	1022	1176	0	1	2	4	36	128	870	799	736	580	661	594	1	2	7	62	116	114	334	507	193	485	800	2	12	76	169
Harbeitner_ASV276_Nitrospinae_Nitrospina	ASV276	D_0__Bacteria;D_1__Nitrospinae;D_2__Nitrospinia;D_3__Nitrospinales;D_4__Nitrospinaceae;D_5__Nitrospina;Ambiguous_taxa	0	2	5	73	120	369	873	649	522	478	361	0	2	7	10	30	168	530	711	869	0	1	1	5	31	102	605	578	514	415	452	429	2	1	2	38	80	77	246	369	110	371	591	0	15	59	92
Harbeitner_ASV424_Nitrospinae_Nitrospina	ASV424	D_0__Bacteria;D_1__Nitrospinae;D_2__Nitrospinia;D_3__Nitrospinales;D_4__Nitrospinaceae;D_5__Nitrospina;Ambiguous_taxa	1	1	3	41	61	270	650	436	397	308	289	0	0	1	6	29	119	363	481	570	0	0	0	4	18	82	457	372	394	281	319	288	1	2	3	31	61	61	172	267	105	275	406	0	2	44	83
Harbeitner_ASV32_Deltaproteobacteria_SAR324	ASV32	D_0__Bacteria;D_1__Proteobacteria;D_2__Deltaproteobacteria;D_3__SAR324 clade(Marine group B);Ambiguous_taxa	1	0	5	99	342	3729	12991	10845	7609	5907	4613	2	7	9	15	85	492	4005	8175	9223	2	2	3	11	88	475	4426	8018	7132	5898	5111	5131	12	24	80	376	424	439	1720	2835	758	4604	6441	15	100	548	1247
Harbeitner_ASV37_Deltaproteobacteria_SAR324	ASV37	D_0__Bacteria;D_1__Proteobacteria;D_2__Deltaproteobacteria;D_3__SAR324 clade(Marine group B);Ambiguous_taxa	0	4	10	49	187	1867	6755	5586	4012	3105	2324	0	5	2	7	34	245	2009	4038	4492	3	1	3	5	45	256	2268	4068	3683	3070	2706	2559	6	10	38	199	226	227	860	1379	369	2301	3570	7	45	266	567
Harbeitner_ASV60_Deltaproteobacteria_SAR324	ASV60	D_0__Bacteria;D_1__Proteobacteria;D_2__Deltaproteobacteria;D_3__SAR324 clade(Marine group B);Ambiguous_taxa	5	98	458	1742	2653	3479	413	204	131	122	150	26	71	199	565	2194	6024	5725	1644	1130	28	79	139	331	1330	2779	4398	269	84	88	118	164	37	143	300	699	809	400	844	809	118	65	127	59	389	1486	2103
Harbeitner_ASV29_Deltaproteobacteria_SAR324	ASV29	D_0__Bacteria;D_1__Proteobacteria;D_2__Deltaproteobacteria;D_3__SAR324 clade(Marine group B);Ambiguous_taxa	2	3	6	25	123	1396	4664	3941	2762	2079	1631	1	4	1	13	27	163	1449	2845	3379	3	1	3	2	31	155	1645	2880	2563	2046	1768	1751	3	12	23	144	161	150	553	955	289	1654	2528	7	25	215	411
Harbeitner_ASV38_Deltaproteobacteria_SAR324	ASV38	D_0__Bacteria;D_1__Proteobacteria;D_2__Deltaproteobacteria;D_3__SAR324 clade(Marine group B);Ambiguous_taxa	0	2	3	25	87	1041	3396	2798	2012	1573	1207	0	0	2	2	24	136	1039	2187	2304	0	0	0	2	20	127	1166	2166	1907	1563	1353	1323	3	3	22	89	111	110	490	759	203	1309	1925	1	17	143	338
Harbeitner_ASV65_Deltaproteobacteria_SAR324	ASV65	D_0__Bacteria;D_1__Proteobacteria;D_2__Deltaproteobacteria;D_3__SAR324 clade(Marine group B);Ambiguous_taxa	1	67	220	878	1381	1683	217	110	71	70	83	10	28	99	316	1168	3071	2850	824	485	11	31	67	171	653	1428	2304	131	62	60	65	88	13	105	128	343	368	217	429	390	63	38	127	23	205	819	1009
Harbeitner_ASV250_Deltaproteobacteria_SAR324	ASV250	D_0__Bacteria;D_1__Proteobacteria;D_2__Deltaproteobacteria;D_3__SAR324 clade(Marine group B);Ambiguous_taxa	1	2	0	21	87	736	2724	2651	1491	1055	596	1	0	3	6	18	128	768	1150	1477	2	1	1	3	12	119	868	1736	1629	1191	774	736	0	7	21	80	72	89	337	620	135	1129	1074	6	33	121	243
Harbeitner_ASV50_Deltaproteobacteria_SAR324	ASV50	D_0__Bacteria;D_1__Proteobacteria;D_2__Deltaproteobacteria;D_3__SAR324 clade(Marine group B);Ambiguous_taxa	0	41	145	667	981	1241	163	83	40	45	47	18	25	71	238	823	2136	2065	533	357	4	29	49	143	490	978	1559	83	45	37	50	66	19	74	113	239	287	169	308	280	44	32	97	22	139	554	694
Harbeitner_ASV273_Deltaproteobacteria_SAR324	ASV273	D_0__Bacteria;D_1__Proteobacteria;D_2__Deltaproteobacteria;D_3__SAR324 clade(Marine group B);Ambiguous_taxa	0	0	0	0	1	79	743	1568	1815	1493	1322	0	0	0	1	0	3	58	350	629	1	0	0	3	0	2	69	500	1129	1553	1356	1519	0	1	0	4	6	13	40	58	32	582	1449	0	0	15	21
Harbeitner_ASV69_Deltaproteobacteria_SAR324	ASV69	D_0__Bacteria;D_1__Proteobacteria;D_2__Deltaproteobacteria;D_3__SAR324 clade(Marine group B);Ambiguous_taxa	2	28	99	454	711	897	121	63	40	31	34	6	15	55	172	506	1485	1505	442	269	7	17	41	91	348	836	1130	76	39	20	37	40	11	50	74	180	233	98	226	231	27	22	66	15	112	409	537
Harbeitner_ASV293_Deltaproteobacteria_SAR324	ASV293	D_0__Bacteria;D_1__Proteobacteria;D_2__Deltaproteobacteria;D_3__SAR324 clade(Marine group B);Ambiguous_taxa	0	2	0	16	40	401	1316	1319	734	500	321	0	0	0	2	14	57	392	570	750	1	1	0	1	9	64	438	906	791	598	345	355	0	4	6	45	38	45	162	311	70	618	649	4	12	63	131
Harbeitner_ASV932_Deltaproteobacteria_SAR324	ASV932	D_0__Bacteria;D_1__Proteobacteria;D_2__Deltaproteobacteria;D_3__SAR324 clade(Marine group B);Ambiguous_taxa	0	1	3	2	7	90	614	1072	1295	1164	1341	0	0	0	3	1	13	106	242	447	0	1	3	0	3	9	107	426	776	1067	1231	1443	1	4	1	14	15	16	32	67	32	410	1275	1	2	23	65
Harbeitner_ASV205_Deltaproteobacteria_SAR324	ASV205	D_0__Bacteria;D_1__Proteobacteria;D_2__Deltaproteobacteria;D_3__SAR324 clade(Marine group B);Ambiguous_taxa	0	0	0	12	40	271	997	1010	529	380	186	0	0	0	1	10	53	265	427	559	0	0	1	1	10	34	323	674	601	449	283	271	0	1	8	30	26	29	129	229	61	409	498	0	15	29	99
Harbeitner_ASV312_Deltaproteobacteria_SAR324	ASV312	D_0__Bacteria;D_1__Proteobacteria;D_2__Deltaproteobacteria;D_3__SAR324 clade(Marine group B);Ambiguous_taxa	0	0	0	0	1	38	363	716	872	733	648	1	0	0	0	1	1	29	152	309	0	0	1	0	1	2	30	254	592	798	674	718	0	0	1	1	3	5	21	35	20	295	790	0	0	9	11
Harbeitner_ASV441_Deltaproteobacteria_SAR324	ASV441	D_0__Bacteria;D_1__Proteobacteria;D_2__Deltaproteobacteria;D_3__SAR324 clade(Marine group B);Ambiguous_taxa	0	1	1	8	15	26	74	327	490	536	1378	0	1	0	4	9	33	42	46	102	0	1	2	6	14	9	39	57	194	414	736	1533	1	5	3	4	8	3	3	13	4	94	609	0	1	10	12
Harbeitner_ASV1042_Deltaproteobacteria_SAR324	ASV1042	D_0__Bacteria;D_1__Proteobacteria;D_2__Deltaproteobacteria;D_3__SAR324 clade(Marine group B);Ambiguous_taxa	0	0	0	1	8	52	267	521	613	627	631	0	0	0	0	1	8	57	115	226	0	0	0	0	1	9	49	217	426	571	605	707	0	0	0	8	8	11	15	37	23	213	679	0	2	10	25
Harbeitner_ASV537_Deltaproteobacteria_SAR324	ASV537	D_0__Bacteria;D_1__Proteobacteria;D_2__Deltaproteobacteria;D_3__SAR324 clade(Marine group B);Ambiguous_taxa	0	2	0	5	16	26	68	268	443	555	1313	0	0	0	2	12	25	41	47	87	1	0	0	2	9	9	36	41	197	351	690	1368	1	0	2	1	3	1	3	5	1	76	518	0	0	9	10
Harbeitner_ASV574_Deltaproteobacteria_SAR324	ASV574	D_0__Bacteria;D_1__Proteobacteria;D_2__Deltaproteobacteria;D_3__SAR324 clade(Marine group B);Ambiguous_taxa	1	1	3	2	10	20	69	236	392	515	1189	0	0	0	1	14	31	43	30	76	0	0	0	3	8	13	32	41	195	343	647	1242	0	1	0	4	5	1	6	6	3	89	503	0	0	9	6
Harbeitner_ASV209_Deltaproteobacteria_SAR324	ASV209	D_0__Bacteria;D_1__Proteobacteria;D_2__Deltaproteobacteria;D_3__SAR324 clade(Marine group B);Ambiguous_taxa	0	1	0	0	0	21	254	535	648	500	508	0	0	0	1	0	0	29	110	234	0	0	0	0	1	2	29	181	400	598	562	537	0	0	0	3	1	6	15	20	10	228	548	0	0	3	7
Harbeitner_ASV629_Deltaproteobacteria_SAR324	ASV629	D_0__Bacteria;D_1__Proteobacteria;D_2__Deltaproteobacteria;D_3__SAR324 clade(Marine group B);Ambiguous_taxa	0	1	0	3	13	20	60	201	377	508	1132	0	0	0	2	15	24	16	40	80	0	0	2	2	12	10	12	50	171	314	613	1192	0	5	2	5	7	2	6	6	1	60	430	0	1	6	15
Harbeitner_ASV9_Alphaproteobacteria_Rhodobacteraceae	ASV9	D_0__Bacteria;D_1__Proteobacteria;D_2__Alphaproteobacteria;D_3__Rhodobacterales;D_4__Rhodobacteraceae	3922	5183	3094	3690	945	82	34	252	135	34	11	3241	6256	5007	5881	5689	1857	526	90	114	2808	3993	4864	4298	883	845	81	8	12	5	16	19	5786	8483	2974	1877	1872	1255	869	77	13	7	3	4167	2488	3916	495
Harbeitner_ASV12_Alphaproteobacteria_Rhodobacteraceae	ASV12	D_0__Bacteria;D_1__Proteobacteria;D_2__Alphaproteobacteria;D_3__Rhodobacterales;D_4__Rhodobacteraceae	3378	4416	2661	3307	758	67	22	229	143	29	12	2781	5470	4504	5056	4942	1660	445	87	91	2438	3383	4247	3743	868	686	99	2	10	12	5	18	5204	7570	2658	1594	1636	1142	750	75	12	2	1	3803	2191	3412	420
Harbeitner_ASV17_Alphaproteobacteria_Rhodobacteraceae	ASV17	D_0__Bacteria;D_1__Proteobacteria;D_2__Alphaproteobacteria;D_3__Rhodobacterales;D_4__Rhodobacteraceae	3236	4145	2411	3184	759	90	30	163	129	18	8	2692	5144	4250	4746	4496	1587	371	98	82	2219	3267	3973	3597	761	688	82	6	6	4	10	18	4743	7133	2430	1581	1497	1034	739	74	7	5	2	3432	2042	3244	443
Harbeitner_ASV20_Alphaproteobacteria_Rhodobacteraceae	ASV20	D_0__Bacteria;D_1__Proteobacteria;D_2__Alphaproteobacteria;D_3__Rhodobacterales;D_4__Rhodobacteraceae	2979	3938	2289	2940	663	78	21	183	113	14	11	2485	4740	3895	4479	4245	1435	392	100	82	2042	2961	3717	3310	677	640	68	4	12	5	11	20	4414	6626	2300	1446	1381	915	638	57	9	5	4	3184	1848	3037	375
Harbeitner_ASV80_Alphaproteobacteria_Rhodobacteraceae	ASV80	D_0__Bacteria;D_1__Proteobacteria;D_2__Alphaproteobacteria;D_3__Rhodobacterales;D_4__Rhodobacteraceae	1759	1824	768	982	204	22	9	65	33	1	11	1829	2853	2222	2286	1862	491	83	16	13	2184	2362	2429	1814	345	245	14	1	3	3	7	7	1248	1888	793	572	533	255	153	8	0	2	0	1020	668	916	63
Harbeitner_ASV91_Alphaproteobacteria_Rhodobacteraceae	ASV91	D_0__Bacteria;D_1__Proteobacteria;D_2__Alphaproteobacteria;D_3__Rhodobacterales;D_4__Rhodobacteraceae	887	871	379	441	132	8	5	39	19	3	0	909	1477	1096	1125	975	207	40	14	8	1112	1193	1273	950	201	135	12	0	1	0	2	2	611	950	406	296	236	113	74	4	0	1	1	529	310	496	27
Harbeitner_ASV71_Alphaproteobacteria_Rhodobacteraceae	ASV71	D_0__Bacteria;D_1__Proteobacteria;D_2__Alphaproteobacteria;D_3__Rhodobacterales;D_4__Rhodobacteraceae	670	647	274	330	89	5	0	23	14	2	1	714	1098	784	772	732	194	15	5	11	802	874	897	633	129	91	5	0	1	0	2	2	460	689	297	226	192	102	49	3	0	0	0	350	216	357	21
Harbeitner_ASV1326_Alphaproteobacteria_Rhodobacteraceae	ASV1326	D_0__Bacteria;D_1__Proteobacteria;D_2__Alphaproteobacteria;D_3__Rhodobacterales;D_4__Rhodobacteraceae	358	646	255	122	9	5	4	12	3	1	2	117	496	264	222	139	28	3	9	7	90	198	239	112	20	9	0	2	2	0	0	6	1247	1395	279	12	3	8	2	0	0	4	0	216	25	28	0
Harbeitner_ASV79_Alphaproteobacteria_RhodobacteraceaePlanktomarina	ASV79	D_0__Bacteria;D_1__Proteobacteria;D_2__Alphaproteobacteria;D_3__Rhodobacterales;D_4__Rhodobacteraceae;D_5__Planktomarina	3595	3491	1333	1168	221	35	21	227	68	3	10	2315	4760	3757	3219	2463	476	46	23	30	1494	2528	2708	2044	343	237	5	1	4	1	2	9	3569	4284	1419	463	364	181	94	6	0	3	0	1645	606	1039	58
Harbeitner_ASV90_Alphaproteobacteria_RhodobacteraceaePlanktomarina	ASV90	D_0__Bacteria;D_1__Proteobacteria;D_2__Alphaproteobacteria;D_3__Rhodobacterales;D_4__Rhodobacteraceae;D_5__Planktomarina	1786	1795	683	574	128	5	3	118	32	1	6	1191	2503	1801	1722	1198	282	21	12	12	794	1227	1423	1022	167	128	2	0	3	1	3	3	1710	2191	729	218	180	108	49	3	2	1	1	807	293	530	29
Harbeitner_ASV70_Alphaproteobacteria_RhodobacteraceaePlanktomarina	ASV70	D_0__Bacteria;D_1__Proteobacteria;D_2__Alphaproteobacteria;D_3__Rhodobacterales;D_4__Rhodobacteraceae;D_5__Planktomarina	1312	1297	514	393	64	6	11	57	14	1	3	863	1799	1290	1244	902	164	25	7	17	607	895	1013	683	108	82	4	0	2	2	1	4	1214	1588	519	163	124	64	48	2	0	5	0	572	224	343	31
Harbeitner_ASV98_Alphaproteobacteria_RhodobacteraceaePlanktomarina	ASV98	D_0__Bacteria;D_1__Proteobacteria;D_2__Alphaproteobacteria;D_3__Rhodobacterales;D_4__Rhodobacteraceae;D_5__Planktomarina	951	884	364	320	53	2	6	44	16	1	0	609	1180	907	928	644	130	21	1	7	385	656	744	518	95	83	1	1	0	1	1	0	890	1069	399	115	98	44	18	2	1	2	1	435	183	299	12
Harbeitner_ASV1810_Alphaproteobacteria_RhodobacteraceaeSulfitobacter	ASV1810	D_0__Bacteria;D_1__Proteobacteria;D_2__Alphaproteobacteria;D_3__Rhodobacterales;D_4__Rhodobacteraceae;D_5__Sulfitobacter	228	381	157	83	15	2	4	26	11	2	0	52	156	140	113	60	30	10	2	6	63	113	104	58	19	7	1	1	2	0	2	5	681	850	282	55	68	25	43	1	0	0	0	369	75	133	14
Harbeitner_ASV286_Alphaproteobacteria_SAR11	ASV286	D_0__Bacteria;D_1__Proteobacteria;D_2__Alphaproteobacteria;D_3__SAR11 clade	921	785	472	813	455	42	4	11	13	4	3	2428	2297	1717	1802	1798	1220	195	34	22	3074	2905	2887	2341	799	496	51	0	1	0	2	2	226	353	179	64	60	20	6	8	5	1	0	290	279	212	93
Harbeitner_ASV352_Alphaproteobacteria_SAR11	ASV352	D_0__Bacteria;D_1__Proteobacteria;D_2__Alphaproteobacteria;D_3__SAR11 clade	436	399	230	453	237	31	0	5	9	4	0	1208	1146	859	900	913	565	116	17	18	1507	1451	1472	1123	369	272	27	2	3	1	1	0	101	125	96	45	32	5	4	3	2	0	0	135	148	107	41
Harbeitner_ASV1_Alphaproteobacteria_SAR11surface1	ASV1	D_0__Bacteria;D_1__Proteobacteria;D_2__Alphaproteobacteria;D_3__SAR11 clade;D_4__Surface 1	4272	5507	6217	10317	5795	1072	93	163	204	39	30	12086	14058	10991	12642	14493	12782	3161	801	821	13028	14020	14966	13542	5270	5060	1390	25	49	23	36	32	1178	1730	1165	1052	1200	453	575	165	34	9	65	1444	2604	2324	1170
Harbeitner_ASV2_Alphaproteobacteria_SAR11surface1	ASV2	D_0__Bacteria;D_1__Proteobacteria;D_2__Alphaproteobacteria;D_3__SAR11 clade;D_4__Surface 1	3767	4938	5214	9112	5015	938	67	135	186	51	11	10379	12126	9700	11032	12891	11091	2670	671	663	11424	12027	12969	11771	4651	4255	1181	23	32	16	27	36	985	1457	1010	950	1031	397	535	142	22	10	26	1290	2224	2038	1031
Harbeitner_ASV3_Alphaproteobacteria_SAR11surface1	ASV3	D_0__Bacteria;D_1__Proteobacteria;D_2__Alphaproteobacteria;D_3__SAR11 clade;D_4__Surface 1	3482	4479	4834	8473	4560	938	65	120	156	51	20	9897	11182	8914	10189	11503	10213	2517	670	690	10396	11283	12225	10860	4212	4097	1042	26	50	9	27	41	907	1322	869	848	895	373	495	143	31	11	45	1136	1999	1859	948
Harbeitner_ASV4_Alphaproteobacteria_SAR11surface1	ASV4	D_0__Bacteria;D_1__Proteobacteria;D_2__Alphaproteobacteria;D_3__SAR11 clade;D_4__Surface 1	3153	4052	4510	7412	4192	846	69	121	138	43	25	8902	10230	8169	9507	10742	9559	2277	669	588	9774	10373	11121	9937	3933	3730	1024	24	33	15	22	28	930	1244	845	793	867	323	414	139	42	12	23	1086	1957	1804	933
Harbeitner_ASV330_Alphaproteobacteria_SAR11surface1	ASV330	D_0__Bacteria;D_1__Proteobacteria;D_2__Alphaproteobacteria;D_3__SAR11 clade;D_4__Surface 1	0	26	51	212	484	1321	2578	1684	1214	1137	1377	9	16	29	85	213	973	2068	2225	3009	12	13	30	57	168	502	2056	1711	1216	1059	1143	1250	35	64	76	258	303	217	632	973	276	1033	940	11	100	366	530
Harbeitner_ASV346_Alphaproteobacteria_SAR11surface1	ASV346	D_0__Bacteria;D_1__Proteobacteria;D_2__Alphaproteobacteria;D_3__SAR11 clade;D_4__Surface 1	0	10	36	165	326	955	1655	1104	688	647	717	8	7	24	48	143	611	1369	1583	1988	9	13	15	36	125	290	1348	1122	742	643	655	684	22	61	65	178	185	159	377	650	194	685	656	16	83	275	383
Harbeitner_ASV187_Alphaproteobacteria_SAR11surface1	ASV187	D_0__Bacteria;D_1__Proteobacteria;D_2__Alphaproteobacteria;D_3__SAR11 clade;D_4__Surface 1	31	38	49	166	348	898	1802	1285	817	657	548	36	60	46	82	182	663	1432	1493	1944	32	50	72	72	120	366	1464	1300	1015	659	600	592	21	37	38	164	156	141	500	646	210	801	547	22	79	257	311
Harbeitner_ASV116_Alphaproteobacteria_SAR11surface1	ASV116	D_0__Bacteria;D_1__Proteobacteria;D_2__Alphaproteobacteria;D_3__SAR11 clade;D_4__Surface 1	526	536	501	822	474	95	6	21	15	2	0	803	863	622	870	1334	1218	408	173	138	724	701	783	753	378	404	101	5	10	1	3	1	237	392	243	169	146	48	34	15	1	2	4	324	352	461	228
Harbeitner_ASV6542_Alphaproteobacteria_SAR11surface1	ASV6542	D_0__Bacteria;D_1__Proteobacteria;D_2__Alphaproteobacteria;D_3__SAR11 clade;D_4__Surface 1	261	398	458	961	743	376	52	22	21	7	5	773	916	751	900	1055	1527	772	258	213	1101	1243	1337	1033	717	668	484	41	14	5	5	3	122	134	105	155	197	108	187	130	21	2	8	124	263	366	245
Harbeitner_ASV146_Alphaproteobacteria_SAR11surface1	ASV146	D_0__Bacteria;D_1__Proteobacteria;D_2__Alphaproteobacteria;D_3__SAR11 clade;D_4__Surface 1	463	501	437	705	438	97	0	16	13	4	0	655	731	584	778	1119	1091	350	138	131	599	635	691	675	332	368	62	5	6	6	3	2	198	324	214	163	159	52	29	11	2	1	8	292	318	396	198
Harbeitner_ASV181_Alphaproteobacteria_SAR11surface1	ASV181	D_0__Bacteria;D_1__Proteobacteria;D_2__Alphaproteobacteria;D_3__SAR11 clade;D_4__Surface 1	397	461	400	672	363	72	1	8	8	3	2	660	617	490	646	1001	1011	313	110	105	547	539	628	611	283	343	61	4	2	2	2	0	217	324	211	165	120	32	32	5	0	2	8	265	268	386	183
Harbeitner_ASV231_Alphaproteobacteria_SAR11surface1	ASV231	D_0__Bacteria;D_1__Proteobacteria;D_2__Alphaproteobacteria;D_3__SAR11 clade;D_4__Surface 1	19	18	24	70	194	470	895	654	458	297	268	28	39	22	44	99	310	702	746	958	23	28	36	44	74	179	721	603	457	351	285	312	12	30	22	76	76	85	272	345	102	386	264	13	30	113	134
Harbeitner_ASV202_Alphaproteobacteria_SAR11surface1	ASV202	D_0__Bacteria;D_1__Proteobacteria;D_2__Alphaproteobacteria;D_3__SAR11 clade;D_4__Surface 1	365	376	359	601	324	81	3	15	10	2	0	593	613	502	706	880	927	285	102	118	532	525	572	530	305	321	52	1	2	1	3	1	191	289	179	167	126	35	33	8	2	3	4	248	290	337	164
Harbeitner_ASV257_Alphaproteobacteria_SAR11surface1	ASV257	D_0__Bacteria;D_1__Proteobacteria;D_2__Alphaproteobacteria;D_3__SAR11 clade;D_4__Surface 1	0	3	24	54	109	369	641	456	363	314	448	0	8	8	11	48	215	607	562	743	4	2	14	10	52	108	615	401	354	287	401	485	8	10	15	56	66	59	154	250	45	269	355	5	23	79	90
Harbeitner_ASV1175_Alphaproteobacteria_SAR11surface1	ASV1175	D_0__Bacteria;D_1__Proteobacteria;D_2__Alphaproteobacteria;D_3__SAR11 clade;D_4__Surface 1	4	19	47	145	201	411	612	386	270	224	351	12	17	19	53	124	472	704	520	657	12	30	22	51	113	256	664	401	285	270	245	327	16	29	21	103	86	71	184	272	79	217	195	17	34	130	168
Harbeitner_ASV160_Alphaproteobacteria_SAR11surface1	ASV160	D_0__Bacteria;D_1__Proteobacteria;D_2__Alphaproteobacteria;D_3__SAR11 clade;D_4__Surface 1	15	13	23	84	132	344	654	512	283	235	210	13	29	19	34	81	246	560	579	745	28	20	28	44	60	168	559	458	352	289	221	208	9	15	17	59	72	59	187	216	80	305	221	6	33	84	108
Harbeitner_ASV841_Alphaproteobacteria_SAR11deep1	ASV841	D_0__Bacteria;D_1__Proteobacteria;D_2__Alphaproteobacteria;D_3__SAR11 clade;D_4__Deep 1	0	7	8	51	110	379	917	733	410	311	337	5	4	3	18	31	186	520	524	695	1	7	6	16	31	100	576	665	612	429	314	314	12	20	18	66	59	54	209	286	65	468	384	8	23	95	133
Harbeitner_ASV973_Alphaproteobacteria_SAR11deep1	ASV973	D_0__Bacteria;D_1__Proteobacteria;D_2__Alphaproteobacteria;D_3__SAR11 clade;D_4__Deep 1	1	3	8	44	93	321	871	638	362	249	271	1	1	5	13	39	158	512	479	619	1	10	2	14	25	103	462	630	502	341	304	255	7	10	24	54	58	47	144	241	66	428	329	13	22	83	127
Harbeitner_ASV1181_Alphaproteobacteria_SAR11deep1	ASV1181	D_0__Bacteria;D_1__Proteobacteria;D_2__Alphaproteobacteria;D_3__SAR11 clade;D_4__Deep 1	0	1	8	31	99	340	803	609	327	251	265	3	3	3	8	35	160	404	391	595	0	4	4	15	26	97	483	575	505	364	284	250	11	12	16	43	65	44	150	266	76	372	290	5	21	64	104
Harbeitner_ASV697_Alphaproteobacteria_SAR116	ASV697	D_0__Bacteria;D_1__Proteobacteria;D_2__Alphaproteobacteria;D_3__Rickettsiales;D_4__SAR116 clade	388	310	184	349	163	19	1	9	10	0	1	896	885	593	743	657	391	84	38	38	1047	879	853	605	172	127	6	1	2	0	0	2	411	550	325	173	174	54	33	0	0	0	0	536	406	392	66
Harbeitner_ASV697_Gammaproteobacteria_Chromatiales_ChromatiaceaeRheinheimera	ASV739	D_0__Bacteria;D_1__Proteobacteria;D_2__Gammaproteobacteria;D_3__Chromatiales;D_4__Chromatiaceae;D_5__Rheinheimera	47	11	21	265	46	55	9	13	14	0	1	591	302	157	154	64	33	3	15	22	740	1322	1389	768	15	3	9	33	9	0	4	0	70	423	198	243	33	12	18	2	0	1	11	387	801	859	316
Harbeitner_ASV300_Gammaproteobacteria_Oceanospirillales	ASV300	D_0__Bacteria;D_1__Proteobacteria;D_2__Gammaproteobacteria;D_3__Oceanospirillales	0	0	0	4	11	42	38	400	430	423	496	0	1	0	1	0	13	135	527	1483	0	0	1	0	6	19	136	44	374	230	599	488	0	0	0	1	13	14	70	69	91	206	1376	0	0	1	0
Harbeitner_ASV36_Gammaproteobacteria_OceanospirillalesJL-ETNP-Y6	ASV36	D_0__Bacteria;D_1__Proteobacteria;D_2__Gammaproteobacteria;D_3__Oceanospirillales;D_4__JL-ETNP-Y6	8	17	39	450	973	3860	7526	6266	4947	4991	8103	8	24	28	47	186	1079	5744	4895	6453	22	25	34	63	179	952	5108	4994	4329	3712	5752	6877	35	87	121	843	1299	1347	3833	5191	1971	4679	5131	27	220	1124	1817
Harbeitner_ASV39_Gammaproteobacteria_OceanospirillalesJL-ETNP-Y6	ASV39	D_0__Bacteria;D_1__Proteobacteria;D_2__Gammaproteobacteria;D_3__Oceanospirillales;D_4__JL-ETNP-Y6	2	17	77	644	1056	2662	967	2709	4394	4651	6997	2	8	23	49	227	1283	4540	2249	3369	7	5	17	77	227	1115	4239	667	2361	3092	5809	5952	25	116	132	878	1624	1364	2461	1750	651	1536	4491	16	280	1227	1685
Harbeitner_ASV47_Gammaproteobacteria_OceanospirillalesJL-ETNP-Y6	ASV47	D_0__Bacteria;D_1__Proteobacteria;D_2__Gammaproteobacteria;D_3__Oceanospirillales;D_4__JL-ETNP-Y6	0	15	76	540	840	2039	769	2308	3741	4033	6164	1	12	19	43	190	1016	3805	1775	2840	0	6	14	74	178	849	3342	550	2102	2730	5068	5160	18	79	120	684	1402	1097	2153	1480	520	1258	3676	15	232	978	1324
Harbeitner_ASV42_Gammaproteobacteria_OceanospirillalesJL-ETNP-Y6	ASV42	D_0__Bacteria;D_1__Proteobacteria;D_2__Gammaproteobacteria;D_3__Oceanospirillales;D_4__JL-ETNP-Y6	4	9	35	332	604	2354	3261	3040	2621	2515	3256	3	18	22	41	139	746	3625	2543	3254	24	15	35	45	141	677	3293	2295	2130	1983	2736	2820	13	72	97	554	939	923	2326	2722	992	2272	2753	9	173	785	1291
Harbeitner_ASV40_Gammaproteobacteria_OceanospirillalesJL-ETNP-Y6	ASV40	D_0__Bacteria;D_1__Proteobacteria;D_2__Gammaproteobacteria;D_3__Oceanospirillales;D_4__JL-ETNP-Y6	326	789	1319	3895	2278	1443	105	77	176	47	34	762	983	1329	2083	3835	4931	4153	1207	944	467	826	1191	1661	1279	2251	3014	63	55	33	32	28	1159	2054	1278	2418	3232	1632	1872	473	154	56	28	1385	2914	4334	2161
Harbeitner_ASV133_Gammaproteobacteria_OceanospirillalesJL-ETNP-Y6	ASV133	D_0__Bacteria;D_1__Proteobacteria;D_2__Gammaproteobacteria;D_3__Oceanospirillales;D_4__JL-ETNP-Y6	0	0	10	65	201	811	1238	854	896	1516	5313	0	2	2	20	71	270	974	799	1001	1	4	2	4	34	166	795	884	629	755	2280	4356	5	15	26	179	229	239	733	1003	385	632	1340	6	53	277	402
Harbeitner_ASV45_Gammaproteobacteria_OceanospirillalesJL-ETNP-Y6	ASV45	D_0__Bacteria;D_1__Proteobacteria;D_2__Gammaproteobacteria;D_3__Oceanospirillales;D_4__JL-ETNP-Y6	178	336	653	2124	1136	664	50	39	66	22	16	400	467	625	975	1886	2484	1863	578	427	238	389	553	783	600	1134	1405	27	23	27	9	19	534	1027	635	1227	1644	811	876	192	68	24	14	642	1475	2156	1020
Harbeitner_ASV34_Gammaproteobacteria_OceanospirillalesJL-ETNP-Y6	ASV34	D_0__Bacteria;D_1__Proteobacteria;D_2__Gammaproteobacteria;D_3__Oceanospirillales;D_4__JL-ETNP-Y6	139	274	536	1612	931	577	48	39	65	20	29	293	397	577	775	1531	1972	1815	532	393	175	315	444	707	508	880	1333	36	30	25	18	20	462	791	482	937	1276	669	710	210	66	16	24	549	1083	1779	843
Harbeitner_ASV123_Gammaproteobacteria_OceanospirillalesJL-ETNP-Y6	ASV123	D_0__Bacteria;D_1__Proteobacteria;D_2__Gammaproteobacteria;D_3__Oceanospirillales;D_4__JL-ETNP-Y6	1	8	34	186	322	1132	1012	400	269	216	142	8	20	16	32	102	385	1972	1784	1595	1	6	15	21	57	397	1758	702	318	155	226	97	20	42	47	307	607	628	1333	1157	439	486	261	22	111	447	697
Harbeitner_ASV141_Gammaproteobacteria_OceanospirillalesJL-ETNP-Y6	ASV141	D_0__Bacteria;D_1__Proteobacteria;D_2__Gammaproteobacteria;D_3__Oceanospirillales;D_4__JL-ETNP-Y6	137	293	413	1291	605	146	76	78	73	29	24	748	837	1008	1016	1372	1243	366	64	80	798	1098	1354	1383	572	652	163	58	47	36	23	6	195	328	204	363	568	291	344	75	26	45	12	227	618	738	355
Harbeitner_ASV49_Gammaproteobacteria_OceanospirillalesJL-ETNP-Y6	ASV49	D_0__Bacteria;D_1__Proteobacteria;D_2__Gammaproteobacteria;D_3__Oceanospirillales;D_4__JL-ETNP-Y6	73	172	335	946	586	356	21	12	34	6	5	155	243	336	464	973	1188	1018	294	229	108	202	274	380	311	588	724	6	9	4	5	5	291	559	312	624	790	448	449	114	33	9	6	356	735	1174	533
Harbeitner_ASV324_Gammaproteobacteria_OceanospirillalesJL-ETNP-Y6	ASV324	D_0__Bacteria;D_1__Proteobacteria;D_2__Gammaproteobacteria;D_3__Oceanospirillales;D_4__JL-ETNP-Y6	0	4	3	24	71	323	1049	718	529	458	574	0	0	0	3	13	74	525	674	983	0	1	1	4	7	89	656	899	650	489	553	503	1	1	5	55	71	85	369	608	256	684	697	0	12	61	102
Harbeitner_ASV95_Gammaproteobacteria_OceanospirillalesJL-ETNP-Y6	ASV95	D_0__Bacteria;D_1__Proteobacteria;D_2__Gammaproteobacteria;D_3__Oceanospirillales;D_4__JL-ETNP-Y6	0	4	8	118	202	658	685	254	168	131	78	2	3	9	21	55	214	1371	1068	1032	1	4	11	15	40	218	1057	431	205	120	141	57	13	35	27	197	393	416	886	742	276	299	144	9	59	319	441
Harbeitner_ASV155_Gammaproteobacteria_OceanospirillalesJL-ETNP-Y6	ASV155	D_0__Bacteria;D_1__Proteobacteria;D_2__Gammaproteobacteria;D_3__Oceanospirillales;D_4__JL-ETNP-Y6	0	5	15	80	164	578	503	188	123	117	60	4	7	7	14	49	216	1022	813	856	0	2	10	12	34	177	893	348	150	95	106	71	9	29	23	162	325	352	714	539	217	230	124	11	43	222	353
Harbeitner_ASV164_Gammaproteobacteria_OceanospirillalesPseudohongiella	ASV164	D_0__Bacteria;D_1__Proteobacteria;D_2__Gammaproteobacteria;D_3__Oceanospirillales;D_4__Oceanospirillaceae;D_5__Pseudohongiella	269	453	677	1647	1038	1034	73	66	32	34	6	1116	3788	4615	6013	5440	4620	3956	648	979	721	1630	2796	3820	951	1183	1313	46	113	26	42	56	3	10	2	0	0	0	0	0	0	4	0	4	3	10	1
Harbeitner_ASV154_Gammaproteobacteria_OceanospirillalesPseudohongiella	ASV154	D_0__Bacteria;D_1__Proteobacteria;D_2__Gammaproteobacteria;D_3__Oceanospirillales;D_4__Oceanospirillaceae;D_5__Pseudohongiella	301	393	379	692	165	55	2	16	16	11	2	751	1280	1212	1484	1291	844	197	104	206	584	847	932	905	212	248	37	1	25	8	11	2	316	513	233	20	1	0	0	0	0	0	11	213	43	86	1
Harbeitner_ASV481_Gammaproteobacteria_OceanospirillalesOM182	ASV481	D_0__Bacteria;D_1__Proteobacteria;D_2__Gammaproteobacteria;D_3__Oceanospirillales;D_4__OM182 clade	1	3	9	33	36	139	73	397	820	1321	2323	0	1	1	3	8	60	312	357	763	2	0	1	0	9	37	216	58	462	515	1612	1847	3	7	4	47	110	95	156	97	34	161	497	5	11	72	98
Harbeitner_ASV194_Gammaproteobacteria_OceanospirillalesSAR86	ASV194	D_0__Bacteria;D_1__Proteobacteria;D_2__Gammaproteobacteria;D_3__Oceanospirillales;D_4__SAR86 clade	1295	1321	1210	1825	494	115	20	48	38	4	0	2018	2426	2437	2536	2727	1719	212	43	36	1767	2180	2572	2134	571	473	84	10	3	2	3	7	876	1210	676	453	421	169	186	45	6	5	0	898	1049	1209	306
Harbeitner_ASV223_Gammaproteobacteria_OceanospirillalesSAR86	ASV223	D_0__Bacteria;D_1__Proteobacteria;D_2__Gammaproteobacteria;D_3__Oceanospirillales;D_4__SAR86 clade	1168	1171	990	1587	472	110	12	44	32	5	2	1634	2102	2132	2221	2442	1631	190	46	32	1559	1898	2300	1997	515	441	74	6	4	4	1	4	764	1105	560	410	358	136	181	45	6	2	1	742	877	1103	260
Harbeitner_ASV287_Gammaproteobacteria_OceanospirillalesSAR86	ASV287	D_0__Bacteria;D_1__Proteobacteria;D_2__Gammaproteobacteria;D_3__Oceanospirillales;D_4__SAR86 clade	1027	1011	937	1411	444	100	15	37	30	4	2	1518	1900	1939	2078	2184	1444	180	34	23	1515	1705	2093	1818	468	419	71	3	3	2	1	5	736	1027	542	381	335	150	146	34	6	3	0	741	895	1007	244
Harbeitner_ASV320_Gammaproteobacteria_OceanospirillalesSAR86	ASV320	D_0__Bacteria;D_1__Proteobacteria;D_2__Gammaproteobacteria;D_3__Oceanospirillales;D_4__SAR86 clade	960	937	951	1292	451	95	15	39	25	8	2	1513	1751	1893	1933	2130	1261	144	29	25	1346	1597	1925	1613	428	372	67	8	5	3	1	5	696	959	491	341	330	122	155	36	4	3	0	663	794	959	242
Harbeitner_ASV489_Gammaproteobacteria_OceanospirillalesSUP05	ASV489	D_0__Bacteria;D_1__Proteobacteria;D_2__Gammaproteobacteria;D_3__Oceanospirillales;D_4__SUP05 cluster	0	1	0	2	36	97	50	236	257	289	1089	0	1	0	0	1	27	905	385	382	0	0	0	1	7	87	218	14	178	175	344	884	0	1	0	0	11	51	345	74	125	202	170	0	0	0	1
Harbeitner_ASV907_Gammaproteobacteria_OceanospirillalesSUP05	ASV907	D_0__Bacteria;D_1__Proteobacteria;D_2__Gammaproteobacteria;D_3__Oceanospirillales;D_4__SUP05 cluster	0	0	0	0	0	0	0	0	3	3	13	0	0	0	0	0	0	0	0	0	0	0	0	0	0	0	0	0	35	1	6	6	0	0	0	0	0	1	0	0	0	0	1838	0	0	0	0
Harbeitner_ASV198_Gammaproteobacteria_OceanospirillalesSalinisphaera	ASV198	D_0__Bacteria;D_1__Proteobacteria;D_2__Gammaproteobacteria;D_3__Salinisphaerales;D_4__Salinisphaeraceae;D_5__Salinisphaera	39	212	481	1511	1403	1159	90	57	65	49	21	205	303	399	762	1840	3787	1543	218	160	180	268	409	561	796	1239	1322	60	32	39	25	36	127	297	238	570	793	462	724	431	75	60	44	213	837	1474	1212
Harbeitner_ASV222_Gammaproteobacteria_OceanospirillalesSalinisphaera	ASV222	D_0__Bacteria;D_1__Proteobacteria;D_2__Gammaproteobacteria;D_3__Salinisphaerales;D_4__Salinisphaeraceae;D_5__Salinisphaera	23	106	234	755	703	603	43	42	61	55	19	117	124	196	398	908	1958	819	153	79	87	115	206	334	411	613	696	38	36	40	37	32	52	124	135	324	435	249	453	251	49	34	27	123	399	727	661
Harbeitner_ASV161_Gammaproteobacteria_OceanospirillalesSalinisphaera	ASV161	D_0__Bacteria;D_1__Proteobacteria;D_2__Gammaproteobacteria;D_3__Salinisphaerales;D_4__Salinisphaeraceae;D_5__Salinisphaera	13	58	129	509	467	447	40	37	51	40	24	90	92	164	288	694	1442	587	97	58	65	103	188	246	268	435	513	20	24	39	32	20	51	93	80	225	304	166	292	185	21	15	29	73	280	535	459
Harbeitner_ASV319_Gammaproteobacteria_OceanospirillalesZD0417	ASV319	D_0__Bacteria;D_1__Proteobacteria;D_2__Gammaproteobacteria;D_3__Salinisphaerales;D_4__Salinisphaeraceae;D_5__ZD0417 marine group	0	1	5	17	109	766	743	623	681	542	408	0	0	2	0	16	106	765	389	518	2	0	2	4	15	82	721	450	486	498	514	423	7	7	12	126	151	174	713	939	162	493	477	7	29	120	236
Harbeitner_ASV430_Gammaproteobacteria_OceanospirillalesZD0417	ASV430	D_0__Bacteria;D_1__Proteobacteria;D_2__Gammaproteobacteria;D_3__Salinisphaerales;D_4__Salinisphaeraceae;D_5__ZD0417 marine group	0	0	0	0	1	19	275	489	552	610	2291	1	1	0	0	0	1	5	55	216	1	1	0	0	0	2	19	261	414	679	1190	2301	0	2	0	1	1	4	22	68	19	393	783	0	0	0	0
Harbeitner_ASV392_Gammaproteobacteria_OceanospirillalesZD0417	ASV392	D_0__Bacteria;D_1__Proteobacteria;D_2__Gammaproteobacteria;D_3__Salinisphaerales;D_4__Salinisphaeraceae;D_5__ZD0417 marine group	0	0	1	7	48	409	375	337	341	280	212	0	0	0	1	5	41	371	197	260	1	0	4	0	10	44	363	224	258	249	304	207	0	5	7	47	63	95	332	491	104	282	250	3	9	80	153
Harbeitner_ASV492_Gammaproteobacteria_OceanospirillalesZD0417	ASV492	D_0__Bacteria;D_1__Proteobacteria;D_2__Gammaproteobacteria;D_3__Salinisphaerales;D_4__Salinisphaeraceae;D_5__ZD0417 marine group	0	0	0	0	1	3	153	256	252	313	1149	0	0	0	0	0	0	4	42	103	0	0	0	0	0	1	19	135	210	358	611	1190	0	0	0	0	1	3	12	29	12	198	469	0	0	0	0
[truncated: 51 more columns]
