# Supplementary material for: Gradients of bacteria in the oceanic water column reveal finely-resolved vertical distributions
Source: PLoS One. 2024 Apr 2;19(4):e0298139. doi: 10.1371/journal.pone.0298139 (PMC10986988; doi:10.1371/journal.pone.0298139)
Supplement: S4 Table — (XLSX) [file pone.0298139.s004.xlsx]

## Sheet: Sheet 1
Table S4. Module composition and taxonomic classification of member ASVs.
module	ASV #	SILVA v128 taxonomic classification
module 1	ASV1042	Proteobacteria	Deltaproteobacteria	SAR324 clade(Marine group B)
module 1	ASV10595	Marinimicrobia (SAR406 clade)
module 1	ASV1068	Proteobacteria	Alphaproteobacteria	SAR11 clade	Deep 1
module 1	ASV1079	Actinobacteria	Acidimicrobiia	Acidimicrobiales	Sva0996 marine group
module 1	ASV1082	Proteobacteria	Deltaproteobacteria	SAR324 clade(Marine group B)
module 1	ASV1087	Actinobacteria	Acidimicrobiia	Acidimicrobiales	Sva0996 marine group
module 1	ASV11018	Verrucomicrobia	Arctic97B-4 marine group
module 1	ASV1106	Verrucomicrobia	Arctic97B-4 marine group
module 1	ASV11560	Proteobacteria	Deltaproteobacteria	SAR324 clade(Marine group B)
module 1	ASV1184	Proteobacteria	Gammaproteobacteria	Salinisphaerales	Salinisphaeraceae	ZD0417 marine group
module 1	ASV1238	Proteobacteria	Alphaproteobacteria	SAR11 clade	Deep 1
module 1	ASV12406	Marinimicrobia (SAR406 clade)
module 1	ASV1253	Proteobacteria	Epsilonproteobacteria	Campylobacterales	Helicobacteraceae	Sulfurimonas
module 1	ASV1259	Verrucomicrobia	Arctic97B-4 marine group
module 1	ASV1391	Proteobacteria	Deltaproteobacteria	SAR324 clade(Marine group B)
module 1	ASV1403	Proteobacteria	Alphaproteobacteria	SAR11 clade	Deep 1
module 1	ASV1404	Proteobacteria	Gammaproteobacteria	Salinisphaerales	Salinisphaeraceae	ZD0417 marine group
module 1	ASV1429	Chloroflexi	SAR202 clade
module 1	ASV1436	Verrucomicrobia	Arctic97B-4 marine group
module 1	ASV14569	Marinimicrobia (SAR406 clade)
module 1	ASV14939	Marinimicrobia (SAR406 clade)
module 1	ASV1509	Verrucomicrobia	Arctic97B-4 marine group
module 1	ASV1517	Proteobacteria	Epsilonproteobacteria	Campylobacterales	Helicobacteraceae	Sulfurimonas
module 1	ASV1531	Marinimicrobia (SAR406 clade)
module 1	ASV1561	Proteobacteria	Alphaproteobacteria	SAR11 clade	Surface 1
module 1	ASV1568	Proteobacteria	Alphaproteobacteria	SAR11 clade	Deep 1
module 1	ASV1604	Proteobacteria	Gammaproteobacteria	Salinisphaerales	Salinisphaeraceae	ZD0417 marine group
module 1	ASV1613	Proteobacteria	Epsilonproteobacteria	Campylobacterales	Helicobacteraceae	Sulfurimonas
module 1	ASV1651	Chloroflexi	SAR202 clade
module 1	ASV1657	Proteobacteria	Gammaproteobacteria	Salinisphaerales	Salinisphaeraceae	ZD0417 marine group
module 1	ASV1676	Nitrospinae	Nitrospinia	Nitrospinales	Nitrospinaceae
module 1	ASV1680	Proteobacteria	Deltaproteobacteria	SAR324 clade(Marine group B)
module 1	ASV1698	Marinimicrobia (SAR406 clade)
module 1	ASV1786	Proteobacteria	Deltaproteobacteria	SAR324 clade(Marine group B)
module 1	ASV1823	Marinimicrobia (SAR406 clade)
module 1	ASV1858	Proteobacteria	Deltaproteobacteria	SAR324 clade(Marine group B)
module 1	ASV1866	Proteobacteria	Alphaproteobacteria	SAR11 clade	Surface 1
module 1	ASV1872	Verrucomicrobia	Arctic97B-4 marine group
module 1	ASV1922	Chloroflexi	SAR202 clade
module 1	ASV1954	Chloroflexi	SAR202 clade
module 1	ASV2009	Proteobacteria	Deltaproteobacteria	SAR324 clade(Marine group B)
module 1	ASV2014	Marinimicrobia (SAR406 clade)
module 1	ASV2021	Marinimicrobia (SAR406 clade)
module 1	ASV2024	Nitrospinae	Nitrospinia	Nitrospinales	Nitrospinaceae
module 1	ASV2030	Marinimicrobia (SAR406 clade)
module 1	ASV2040	Marinimicrobia (SAR406 clade)
module 1	ASV2072	Chloroflexi	SAR202 clade
module 1	ASV2074	Proteobacteria	Deltaproteobacteria	SAR324 clade(Marine group B)
module 1	ASV209	Proteobacteria	Deltaproteobacteria	SAR324 clade(Marine group B)
module 1	ASV2091	Proteobacteria	Alphaproteobacteria	SAR11 clade	Surface 1
module 1	ASV2127	Nitrospinae	Nitrospinia	Nitrospinales	Nitrospinaceae
module 1	ASV2150	Verrucomicrobia	Arctic97B-4 marine group
module 1	ASV2174	Verrucomicrobia	Arctic97B-4 marine group
module 1	ASV2197	Proteobacteria	Deltaproteobacteria	SAR324 clade(Marine group B)
module 1	ASV2222	Proteobacteria	Alphaproteobacteria	SAR11 clade	Surface 1
module 1	ASV224	Verrucomicrobia	Verrucomicrobiae	Verrucomicrobiales	Rubritaleaceae	Rubritalea
module 1	ASV22437	Nitrospinae	Nitrospinia	Nitrospinales	Nitrospinaceae
module 1	ASV2262	Bacteroidetes	Flavobacteriia	Flavobacteriales	Cryomorphaceae	Fluviicola
module 1	ASV2321	Chloroflexi	SAR202 clade
module 1	ASV2347	Marinimicrobia (SAR406 clade)
module 1	ASV2405	Nitrospinae	Nitrospinia	Nitrospinales	Nitrospinaceae
module 1	ASV2434	Bacteroidetes	Flavobacteriia	Flavobacteriales	NS9 marine group	hydrothermal vent metagenome
module 1	ASV2435	Verrucomicrobia	Arctic97B-4 marine group
module 1	ASV2451	Nitrospinae	Nitrospinia	Nitrospinales	Nitrospinaceae
module 1	ASV2492	Marinimicrobia (SAR406 clade)
module 1	ASV2502	Chloroflexi	SAR202 clade
module 1	ASV2596	Chloroflexi	SAR202 clade
module 1	ASV2618	Marinimicrobia (SAR406 clade)
module 1	ASV2659	Planctomycetes	Planctomycetacia	Planctomycetales	Planctomycetaceae	Rhodopirellula
module 1	ASV2701	Marinimicrobia (SAR406 clade)
module 1	ASV273	Proteobacteria	Deltaproteobacteria	SAR324 clade(Marine group B)
module 1	ASV2731	Chloroflexi	SAR202 clade
module 1	ASV279	Verrucomicrobia	Verrucomicrobiae	Verrucomicrobiales	Rubritaleaceae	Rubritalea
module 1	ASV2848	Chloroflexi	SAR202 clade
module 1	ASV2873	Nitrospinae	Nitrospinia	Nitrospinales	Nitrospinaceae
module 1	ASV2881	Proteobacteria	Alphaproteobacteria	SAR11 clade	Deep 1
module 1	ASV2986	Marinimicrobia (SAR406 clade)
module 1	ASV3012	Bacteroidetes	Flavobacteriia	Flavobacteriales	NS9 marine group	hydrothermal vent metagenome
module 1	ASV312	Proteobacteria	Deltaproteobacteria	SAR324 clade(Marine group B)
module 1	ASV3159	Chloroflexi	SAR202 clade
module 1	ASV3182	Planctomycetes	Planctomycetacia	Planctomycetales	Planctomycetaceae	Rhodopirellula
module 1	ASV3207	Proteobacteria	Alphaproteobacteria	SAR11 clade	Deep 1
module 1	ASV322	Proteobacteria	Deltaproteobacteria	SAR324 clade(Marine group B)
module 1	ASV3269	Actinobacteria	Acidimicrobiia	Acidimicrobiales	Sva0996 marine group
module 1	ASV3341	Nitrospinae	Nitrospinia	Nitrospinales	Nitrospinaceae
module 1	ASV3404	Proteobacteria	Betaproteobacteria	Methylophilales	Methylophilaceae	OM43 clade
module 1	ASV3444	Nitrospinae	Nitrospinia	Nitrospinales	Nitrospinaceae
module 1	ASV345	Verrucomicrobia	Verrucomicrobiae	Verrucomicrobiales	Rubritaleaceae	Rubritalea
module 1	ASV3481	Chloroflexi	SAR202 clade
module 1	ASV3542	Proteobacteria	Alphaproteobacteria	SAR11 clade	Surface 1
module 1	ASV3544	Proteobacteria	Deltaproteobacteria	NB1-j
module 1	ASV3547	Planctomycetes	Planctomycetacia	Planctomycetales	Planctomycetaceae	Rhodopirellula
module 1	ASV355	Proteobacteria	Gammaproteobacteria	Salinisphaerales	Salinisphaeraceae	ZD0417 marine group
module 1	ASV3555	Proteobacteria	Alphaproteobacteria	SAR11 clade	Deep 1
module 1	ASV3577	Proteobacteria	Alphaproteobacteria	SAR11 clade	Deep 1
module 1	ASV370	Bacteroidetes	Flavobacteriia	Flavobacteriales	Cryomorphaceae
module 1	ASV3714	Bacteroidetes	Flavobacteriia	Flavobacteriales	NS9 marine group
module 1	ASV382	Verrucomicrobia	Verrucomicrobiae	Verrucomicrobiales	Rubritaleaceae	Rubritalea
module 1	ASV384	Proteobacteria	Gammaproteobacteria	Oceanospirillales	SUP05 cluster
module 1	ASV3910	Proteobacteria	Deltaproteobacteria	Myxococcales	P3OB-42
module 1	ASV3967	Proteobacteria	Betaproteobacteria	Methylophilales	Methylophilaceae	OM43 clade
module 1	ASV400	Proteobacteria	Epsilonproteobacteria	Campylobacterales	Helicobacteraceae	Sulfurovum
module 1	ASV4008	Marinimicrobia (SAR406 clade)
module 1	ASV4083	Proteobacteria	Deltaproteobacteria	Myxococcales	P3OB-42
module 1	ASV4236	Proteobacteria	Deltaproteobacteria	Bdellovibrionales	Bacteriovoracaceae
module 1	ASV427	Marinimicrobia (SAR406 clade)
module 1	ASV430	Proteobacteria	Gammaproteobacteria	Salinisphaerales	Salinisphaeraceae	ZD0417 marine group
module 1	ASV4377	Proteobacteria	Gammaproteobacteria	Xanthomonadales	JTB255 marine benthic group
module 1	ASV441	Proteobacteria	Deltaproteobacteria	SAR324 clade(Marine group B)
module 1	ASV4476	Bacteroidetes	Flavobacteriia	Flavobacteriales	NS9 marine group
module 1	ASV44874	Bacteroidetes	Flavobacteriia	Flavobacteriales	Flavobacteriaceae	NS2b marine group
module 1	ASV4578	Proteobacteria	Alphaproteobacteria	SAR11 clade	Surface 1
module 1	ASV468	Bacteroidetes	Flavobacteriia	Flavobacteriales	Cryomorphaceae
module 1	ASV4709	Verrucomicrobia	Arctic97B-4 marine group
module 1	ASV481	Proteobacteria	Gammaproteobacteria	Oceanospirillales	OM182 clade
module 1	ASV486	Proteobacteria	Epsilonproteobacteria	Campylobacterales	Helicobacteraceae	Sulfurovum
module 1	ASV489	Proteobacteria	Gammaproteobacteria	Oceanospirillales	SUP05 cluster
module 1	ASV4919	Proteobacteria	Deltaproteobacteria	Bdellovibrionales	Bacteriovoracaceae
module 1	ASV492	Proteobacteria	Gammaproteobacteria	Salinisphaerales	Salinisphaeraceae	ZD0417 marine group
module 1	ASV4986	Marinimicrobia (SAR406 clade)
module 1	ASV4999	Verrucomicrobia	Arctic97B-4 marine group
module 1	ASV5008	Proteobacteria	Alphaproteobacteria	SAR11 clade	Surface 1
module 1	ASV5054	Bacteroidetes	Flavobacteriia	Flavobacteriales	NS9 marine group
module 1	ASV5108	Proteobacteria	Deltaproteobacteria	Myxococcales	P3OB-42
module 1	ASV514	Proteobacteria	Gammaproteobacteria	Oceanospirillales	Oceanospirillaceae	Pseudohongiella
module 1	ASV516	Marinimicrobia (SAR406 clade)
module 1	ASV520	Proteobacteria	Gammaproteobacteria	Salinisphaerales	Salinisphaeraceae	ZD0417 marine group
module 1	ASV5239	Marinimicrobia (SAR406 clade)
module 1	ASV52896	Proteobacteria	Alphaproteobacteria	SAR11 clade	Surface 1
module 1	ASV537	Proteobacteria	Deltaproteobacteria	SAR324 clade(Marine group B)
module 1	ASV540	Bacteroidetes	Flavobacteriia	Flavobacteriales	Cryomorphaceae
module 1	ASV5415	Verrucomicrobia	Arctic97B-4 marine group
module 1	ASV544	Proteobacteria	Epsilonproteobacteria	Campylobacterales	Helicobacteraceae	Sulfurovum
module 1	ASV5442	Proteobacteria	Deltaproteobacteria	Myxococcales	Blfdi19
module 1	ASV548	Proteobacteria	Gammaproteobacteria	Oceanospirillales	SUP05 cluster
module 1	ASV5498	Proteobacteria	Alphaproteobacteria	SAR11 clade	Surface 1	uncultured alpha proteobacterium
module 1	ASV55166	Bacteroidetes	Flavobacteriia	Flavobacteriales	Flavobacteriaceae	NS2b marine group
module 1	ASV557	Bacteroidetes	Flavobacteriia	Flavobacteriales	NS9 marine group
module 1	ASV561	Bacteroidetes	Flavobacteriia	Flavobacteriales	Cryomorphaceae
module 1	ASV5665	Marinimicrobia (SAR406 clade)
module 1	ASV5680	Verrucomicrobia	Arctic97B-4 marine group
module 1	ASV5712	Verrucomicrobia	Arctic97B-4 marine group
module 1	ASV574	Proteobacteria	Deltaproteobacteria	SAR324 clade(Marine group B)
module 1	ASV581	Proteobacteria	Gammaproteobacteria	Oceanospirillales	SUP05 cluster
module 1	ASV5842	Proteobacteria	Deltaproteobacteria	Bdellovibrionales	Bacteriovoracaceae
module 1	ASV592	Marinimicrobia (SAR406 clade)
module 1	ASV5980	Proteobacteria	Deltaproteobacteria	NB1-j	hydrothermal vent metagenome
module 1	ASV603	Proteobacteria	Epsilonproteobacteria	Campylobacterales	Helicobacteraceae	Sulfurovum
module 1	ASV610	Marinimicrobia (SAR406 clade)
module 1	ASV61088	Bacteroidetes	Flavobacteriia	Flavobacteriales	Flavobacteriaceae	NS2b marine group
module 1	ASV615	Bacteroidetes	Flavobacteriia	Flavobacteriales	Flavobacteriaceae	NS2b marine group
module 1	ASV6166	Gemmatimonadetes	BD2-11 terrestrial group
module 1	ASV629	Proteobacteria	Deltaproteobacteria	SAR324 clade(Marine group B)
module 1	ASV634	Proteobacteria	Gammaproteobacteria	Oceanospirillales	Oceanospirillaceae	Pseudohongiella
module 1	ASV6445	Verrucomicrobia	Arctic97B-4 marine group
module 1	ASV6465	Chloroflexi	SAR202 clade
module 1	ASV67	Actinobacteria	Acidimicrobiia	Acidimicrobiales	Sva0996 marine group
module 1	ASV684	Bacteroidetes	Flavobacteriia	Flavobacteriales	NS9 marine group
module 1	ASV68579	Bacteroidetes	Flavobacteriia	Flavobacteriales	Flavobacteriaceae	NS2b marine group
module 1	ASV6889	Proteobacteria	Alphaproteobacteria	SAR11 clade	Surface 1
module 1	ASV6936	Chloroflexi	SAR202 clade
module 1	ASV6983	Nitrospinae	Nitrospinia	Nitrospinales	Nitrospinaceae
module 1	ASV7139	Marinimicrobia (SAR406 clade)
module 1	ASV715	Proteobacteria	Gammaproteobacteria	Oceanospirillales	Oceanospirillaceae	Pseudohongiella
module 1	ASV7404	Verrucomicrobia	Arctic97B-4 marine group
module 1	ASV7412	Bacteroidetes	Flavobacteriia	Flavobacteriales	Flavobacteriaceae	NS2b marine group
module 1	ASV7463	Marinimicrobia (SAR406 clade)
module 1	ASV7474	Proteobacteria	Gammaproteobacteria	E01-9C-26 marine group
module 1	ASV754	Proteobacteria	Gammaproteobacteria	Oceanospirillales	Oceanospirillaceae	Pseudohongiella
module 1	ASV755	Proteobacteria	Deltaproteobacteria	SAR324 clade(Marine group B)
module 1	ASV77	Actinobacteria	Acidimicrobiia	Acidimicrobiales	Sva0996 marine group
module 1	ASV78099	Bacteroidetes	Flavobacteriia	Flavobacteriales	Flavobacteriaceae	NS2b marine group
module 1	ASV784	Bacteroidetes	Flavobacteriia	Flavobacteriales	NS9 marine group
module 1	ASV794	Actinobacteria	Acidimicrobiia	Acidimicrobiales	Sva0996 marine group
module 1	ASV836	Bacteroidetes	Flavobacteriia	Flavobacteriales	NS9 marine group
module 1	ASV84317	Bacteroidetes	Flavobacteriia	Flavobacteriales	Flavobacteriaceae	NS2b marine group
module 1	ASV89	Actinobacteria	Acidimicrobiia	Acidimicrobiales	Sva0996 marine group
module 1	ASV9051	Marinimicrobia (SAR406 clade)
module 1	ASV92	Actinobacteria	Acidimicrobiia	Acidimicrobiales	Sva0996 marine group
module 1	ASV932	Proteobacteria	Deltaproteobacteria	SAR324 clade(Marine group B)
module 1	ASV957	Actinobacteria	Acidimicrobiia	Acidimicrobiales	Sva0996 marine group
module 2	ASV2527	Bacteroidetes	Flavobacteriia	Flavobacteriales	NS9 marine group
module 2	ASV10155	Proteobacteria	Deltaproteobacteria	SAR324 clade(Marine group B)
module 2	ASV2762	Bacteroidetes	Flavobacteriia	Flavobacteriales	NS9 marine group
module 2	ASV13485	Proteobacteria	Deltaproteobacteria	SAR324 clade(Marine group B)
module 2	ASV2689	Bacteroidetes	Flavobacteriia	Flavobacteriales	NS9 marine group
module 2	ASV6490	Bacteroidetes	Flavobacteriia	Flavobacteriales	Flavobacteriaceae	NS2b marine group
module 2	ASV6343	Nitrospinae	Nitrospinia	Nitrospinales	Nitrospinaceae	Nitrospina
module 2	ASV636	Proteobacteria	Alphaproteobacteria	SAR11 clade	Surface 1
module 2	ASV329	Marinimicrobia (SAR406 clade)
module 2	ASV272	Marinimicrobia (SAR406 clade)
module 2	ASV732	Proteobacteria	Alphaproteobacteria	SAR11 clade	Surface 1
module 2	ASV913	Proteobacteria	Alphaproteobacteria	SAR11 clade	Surface 1
module 2	ASV2062	Bacteroidetes	Flavobacteriia	Flavobacteriales	NS9 marine group
module 2	ASV305	Marinimicrobia (SAR406 clade)
module 2	ASV3521	Proteobacteria	Gammaproteobacteria	E01-9C-26 marine group
module 2	ASV835	Proteobacteria	Alphaproteobacteria	SAR11 clade	Surface 1
module 2	ASV213	Marinimicrobia (SAR406 clade)
module 2	ASV4443	Proteobacteria	Gammaproteobacteria	E01-9C-26 marine group
module 2	ASV4699	Proteobacteria	Gammaproteobacteria	E01-9C-26 marine group
module 2	ASV3871	Proteobacteria	Gammaproteobacteria	E01-9C-26 marine group
module 2	ASV680	Marinimicrobia (SAR406 clade)
module 2	ASV1372	Proteobacteria	Alphaproteobacteria	SAR11 clade	Surface 1
module 2	ASV1131	Proteobacteria	Alphaproteobacteria	SAR11 clade	Surface 1
module 2	ASV897	Marinimicrobia (SAR406 clade)
module 2	ASV821	Marinimicrobia (SAR406 clade)
module 2	ASV1213	Proteobacteria	Alphaproteobacteria	SAR11 clade	Surface 1
module 2	ASV3899	Proteobacteria	Alphaproteobacteria	SAR11 clade	Deep 1
module 2	ASV940	Marinimicrobia (SAR406 clade)
module 2	ASV2419	Verrucomicrobia	Arctic97B-4 marine group
module 2	ASV918	Proteobacteria	Alphaproteobacteria	SAR11 clade	Surface 1
module 2	ASV3782	Proteobacteria	Gammaproteobacteria	Salinisphaerales	Salinisphaeraceae	ZD0417 marine group
module 2	ASV133	Proteobacteria	Gammaproteobacteria	Oceanospirillales	JL-ETNP-Y6
module 2	ASV1901	Verrucomicrobia	Arctic97B-4 marine group
module 2	ASV4631	Proteobacteria	Gammaproteobacteria	Salinisphaerales	Salinisphaeraceae	ZD0417 marine group
module 2	ASV6012	Gemmatimonadetes	BD2-11 terrestrial group
module 2	ASV2703	Verrucomicrobia	Arctic97B-4 marine group
module 2	ASV1843	Proteobacteria	Alphaproteobacteria	SAR11 clade	Deep 1
module 2	ASV5853	Proteobacteria	Alphaproteobacteria	SAR11 clade	Deep 1
module 2	ASV2721	Verrucomicrobia	Arctic97B-4 marine group
module 2	ASV6662	Gemmatimonadetes	BD2-11 terrestrial group
module 2	ASV445	Marinimicrobia (SAR406 clade)
module 2	ASV555	Marinimicrobia (SAR406 clade)
module 2	ASV5353	Gemmatimonadetes	BD2-11 terrestrial group
module 2	ASV1685	Marinimicrobia (SAR406 clade)
module 2	ASV605	Marinimicrobia (SAR406 clade)
module 2	ASV641	Marinimicrobia (SAR406 clade)
module 2	ASV2130	Proteobacteria	Gammaproteobacteria	Oceanospirillales	Oceanospirillaceae	Pseudohongiella
module 2	ASV2418	Proteobacteria
module 2	ASV2270	Proteobacteria	Gammaproteobacteria	Oceanospirillales	Oceanospirillaceae	Pseudohongiella
module 2	ASV5299	Proteobacteria	Alphaproteobacteria	SAR11 clade	Deep 1
module 2	ASV1734	Proteobacteria	Gammaproteobacteria	Oceanospirillales	Oceanospirillaceae	Pseudohongiella
module 2	ASV5030	Proteobacteria	Alphaproteobacteria	SAR11 clade	Deep 1
module 2	ASV2352	Proteobacteria	Alphaproteobacteria	Rhodospirillales	Rhodospirillaceae
module 2	ASV1536	Marinimicrobia (SAR406 clade)
module 2	ASV2297	Proteobacteria	Alphaproteobacteria	Rhodospirillales	Rhodospirillaceae
module 2	ASV47	Proteobacteria	Gammaproteobacteria	Oceanospirillales	JL-ETNP-Y6
module 2	ASV16583	Acidobacteria	Subgroup 6
module 2	ASV17750	Proteobacteria	Deltaproteobacteria	SAR324 clade(Marine group B)
module 2	ASV2033	Proteobacteria	Alphaproteobacteria	SAR11 clade	Deep 1
module 2	ASV2546	Proteobacteria	Alphaproteobacteria	Rhodospirillales	Rhodospirillaceae
module 2	ASV4000	Proteobacteria	Alphaproteobacteria	SAR11 clade	Deep 1
module 2	ASV4358	Proteobacteria	Gammaproteobacteria	Salinisphaerales	Salinisphaeraceae	ZD0417 marine group
module 2	ASV693	Proteobacteria	Gammaproteobacteria	E01-9C-26 marine group
module 2	ASV572	Proteobacteria	Gammaproteobacteria	E01-9C-26 marine group
module 2	ASV804	Proteobacteria	Gammaproteobacteria	E01-9C-26 marine group
module 2	ASV8169	Proteobacteria	Alphaproteobacteria	SAR11 clade	Deep 1
module 2	ASV1736	Marinimicrobia (SAR406 clade)
module 2	ASV39	Proteobacteria	Gammaproteobacteria	Oceanospirillales	JL-ETNP-Y6
module 2	ASV1470	Verrucomicrobia	Arctic97B-4 marine group
module 2	ASV824	Proteobacteria	Gammaproteobacteria	E01-9C-26 marine group
module 2	ASV3389	Verrucomicrobia	Arctic97B-4 marine group	uncultured marine microorganism
module 2	ASV1261	Marinimicrobia (SAR406 clade)
module 2	ASV1689	Verrucomicrobia	Arctic97B-4 marine group
module 2	ASV1850	Proteobacteria	Alphaproteobacteria	Rhodospirillales	Rhodospirillaceae
module 2	ASV3919	Proteobacteria	Alphaproteobacteria	SAR11 clade	Deep 1
module 2	ASV3574	Proteobacteria	Alphaproteobacteria	SAR11 clade	Deep 1
module 2	ASV3411	Verrucomicrobia	Arctic97B-4 marine group	uncultured marine microorganism
module 2	ASV1216	Proteobacteria	Alphaproteobacteria	SAR11 clade	Deep 1
module 2	ASV4370	Chloroflexi	SAR202 clade	uncultured marine microorganism
module 2	ASV8886	Proteobacteria	Gammaproteobacteria	KI89A clade
module 2	ASV576	Marinimicrobia (SAR406 clade)
module 2	ASV425	Marinimicrobia (SAR406 clade)
module 2	ASV11889	Proteobacteria	Deltaproteobacteria	SAR324 clade(Marine group B)
module 2	ASV36	Proteobacteria	Gammaproteobacteria	Oceanospirillales	JL-ETNP-Y6
module 2	ASV3438	Proteobacteria	Alphaproteobacteria	SAR11 clade	Deep 1
module 2	ASV604	Marinimicrobia (SAR406 clade)
module 2	ASV1048	Proteobacteria	Alphaproteobacteria	SAR11 clade	Deep 1
module 2	ASV4242	Proteobacteria	Alphaproteobacteria	SAR11 clade	Deep 1
module 2	ASV505	Marinimicrobia (SAR406 clade)
module 2	ASV3151	Bacteroidetes	Flavobacteriia	Flavobacteriales	NS9 marine group
module 2	ASV1211	Verrucomicrobia	Arctic97B-4 marine group
module 2	ASV3335	Bacteroidetes	Flavobacteriia	Flavobacteriales	NS9 marine group
module 2	ASV3786	Proteobacteria	Alphaproteobacteria	SAR11 clade
module 2	ASV16898	Actinobacteria	Acidimicrobiia	Acidimicrobiales	Sva0996 marine group
module 2	ASV38	Proteobacteria	Deltaproteobacteria	SAR324 clade(Marine group B)
module 2	ASV15592	Proteobacteria	Deltaproteobacteria	SAR324 clade(Marine group B)
module 2	ASV5542	Proteobacteria	Alphaproteobacteria	SAR11 clade	Deep 1
module 2	ASV1540	Proteobacteria	Alphaproteobacteria	SAR11 clade	Deep 1
module 2	ASV575	Actinobacteria	Acidimicrobiia	Acidimicrobiales	Sva0996 marine group
module 2	ASV5316	Proteobacteria	Alphaproteobacteria	SAR11 clade	Deep 1
module 2	ASV539	Actinobacteria	Acidimicrobiia	Acidimicrobiales	Sva0996 marine group
module 2	ASV37	Proteobacteria	Deltaproteobacteria	SAR324 clade(Marine group B)
module 2	ASV32	Proteobacteria	Deltaproteobacteria	SAR324 clade(Marine group B)
module 2	ASV482	Actinobacteria	Acidimicrobiia	Acidimicrobiales	Sva0996 marine group
module 2	ASV10185	Proteobacteria	Alphaproteobacteria	SAR11 clade	Deep 1
module 2	ASV2138	Nitrospinae	Nitrospinia	Nitrospinales	Nitrospinaceae	Nitrospina
module 2	ASV1712	Verrucomicrobia	Arctic97B-4 marine group
module 2	ASV4136	Chloroflexi	SAR202 clade
module 2	ASV19603	Actinobacteria	Acidimicrobiia	Acidimicrobiales	Sva0996 marine group
module 2	ASV29	Proteobacteria	Deltaproteobacteria	SAR324 clade(Marine group B)
module 2	ASV21177	Actinobacteria	Acidimicrobiia	Acidimicrobiales	Sva0996 marine group
module 2	ASV20648	Actinobacteria	Acidimicrobiia	Acidimicrobiales	Sva0996 marine group
module 2	ASV2954	Nitrospinae	Nitrospinia	Nitrospinales	Nitrospinaceae	Nitrospina
module 2	ASV393	Actinobacteria	Acidimicrobiia	Acidimicrobiales	Sva0996 marine group
module 2	ASV12751	Proteobacteria	Deltaproteobacteria	SAR324 clade(Marine group B)
module 2	ASV11410	Proteobacteria	Alphaproteobacteria	SAR11 clade	Deep 1
module 2	ASV3167	Proteobacteria	Alphaproteobacteria	SAR11 clade	Surface 1
module 2	ASV2658	Nitrospinae	Nitrospinia	Nitrospinales	Nitrospinaceae	Nitrospina
module 2	ASV300	Proteobacteria	Gammaproteobacteria	Oceanospirillales
module 2	ASV2861	Proteobacteria	Alphaproteobacteria	SAR11 clade	Deep 1
module 2	ASV6066	Proteobacteria	Alphaproteobacteria	SAR11 clade	Deep 1
module 2	ASV373	Proteobacteria	Gammaproteobacteria	Oceanospirillales
module 2	ASV4865	Bacteroidetes
module 2	ASV807	Proteobacteria	Alphaproteobacteria	SAR11 clade	Surface 1
module 2	ASV10929	Proteobacteria	Alphaproteobacteria	SAR11 clade	Deep 1
module 2	ASV5771	Nitrospinae	Nitrospinia	Nitrospinales	Nitrospinaceae	Nitrospina
module 2	ASV1718	Proteobacteria	Alphaproteobacteria	SAR11 clade	Surface 1
module 2	ASV4280	Proteobacteria	Alphaproteobacteria	SAR11 clade
module 2	ASV1351	Proteobacteria	Alphaproteobacteria	SAR11 clade	Surface 1
module 2	ASV4162	Nitrospinae	Nitrospinia	Nitrospinales	Nitrospinaceae	Nitrospina
module 2	ASV10842	Proteobacteria	Alphaproteobacteria	SAR11 clade	Deep 1
module 2	ASV318	Proteobacteria	Deltaproteobacteria	SAR324 clade(Marine group B)
module 2	ASV9718	Planctomycetes	Pla3 lineage
module 2	ASV3887	Marinimicrobia (SAR406 clade)
module 2	ASV1465	Proteobacteria	Alphaproteobacteria	SAR11 clade	Deep 1
module 2	ASV1084	Proteobacteria	Alphaproteobacteria	SAR11 clade	Surface 1
module 2	ASV3594	Proteobacteria	Alphaproteobacteria	SAR11 clade
module 2	ASV1760	Actinobacteria	Acidimicrobiia	Acidimicrobiales	Sva0996 marine group
module 2	ASV1483	Proteobacteria	Alphaproteobacteria	SAR11 clade	Surface 1
module 2	ASV5825	Proteobacteria	Alphaproteobacteria	SAR11 clade	Surface 1
module 2	ASV235	Proteobacteria	Gammaproteobacteria	Oceanospirillales
module 2	ASV3668	Marinimicrobia (SAR406 clade)
module 2	ASV353	Proteobacteria	Gammaproteobacteria	Oceanospirillales
module 2	ASV2644	Bacteroidetes	Flavobacteriia	Flavobacteriales	NS9 marine group
module 2	ASV975	Proteobacteria	Alphaproteobacteria	SAR11 clade	Surface 1
module 2	ASV6520	Marinimicrobia (SAR406 clade)
module 2	ASV1453	Actinobacteria	Acidimicrobiia	Acidimicrobiales	Sva0996 marine group
module 2	ASV205	Proteobacteria	Deltaproteobacteria	SAR324 clade(Marine group B)
module 2	ASV1837	Proteobacteria	Alphaproteobacteria	SAR11 clade	Surface 1
module 2	ASV1749	Actinobacteria	Acidimicrobiia	Acidimicrobiales	Sva0996 marine group
module 2	ASV4820	Proteobacteria	Alphaproteobacteria	SAR11 clade	Deep 1
module 2	ASV8292	Proteobacteria	Alphaproteobacteria	SAR11 clade	Deep 1
module 2	ASV349	Nitrospinae	Nitrospinia	Nitrospinales	Nitrospinaceae	Nitrospina
module 2	ASV2994	Marinimicrobia (SAR406 clade)
module 2	ASV2294	Proteobacteria	Deltaproteobacteria	NB1-j
module 2	ASV3593	Marinimicrobia (SAR406 clade)
module 2	ASV2063	Proteobacteria	Deltaproteobacteria	NB1-j
module 2	ASV390	Nitrospinae	Nitrospinia	Nitrospinales	Nitrospinaceae	Nitrospina
module 2	ASV276	Nitrospinae	Nitrospinia	Nitrospinales	Nitrospinaceae	Nitrospina
module 2	ASV293	Proteobacteria	Deltaproteobacteria	SAR324 clade(Marine group B)
module 2	ASV424	Nitrospinae	Nitrospinia	Nitrospinales	Nitrospinaceae	Nitrospina
module 2	ASV2252	Proteobacteria	Alphaproteobacteria	SAR11 clade	Surface 1
module 2	ASV1233	Proteobacteria	Alphaproteobacteria	SAR11 clade	Surface 1
module 2	ASV9422	Proteobacteria	Alphaproteobacteria	SAR11 clade	Deep 1
module 2	ASV902	Actinobacteria	Acidimicrobiia	Acidimicrobiales	Sva0996 marine group
module 2	ASV823	Actinobacteria	Acidimicrobiia	Acidimicrobiales	Sva0996 marine group
module 2	ASV1054	Actinobacteria	Acidimicrobiia	Acidimicrobiales	Sva0996 marine group
module 2	ASV250	Proteobacteria	Deltaproteobacteria	SAR324 clade(Marine group B)
module 2	ASV4053	Marinimicrobia (SAR406 clade)
module 2	ASV1017	Actinobacteria	Acidimicrobiia	Acidimicrobiales	Sva0996 marine group
module 2	ASV5046	Nitrospinae	Nitrospinia	Nitrospinales	Nitrospinaceae	Nitrospina
module 2	ASV1911	Proteobacteria	Alphaproteobacteria	SAR11 clade	Surface 1
module 2	ASV1075	Actinobacteria	Acidimicrobiia	Acidimicrobiales	Sva0996 marine group
module 2	ASV4525	Proteobacteria	Alphaproteobacteria	SAR11 clade	Surface 1
module 2	ASV2583	Proteobacteria	Alphaproteobacteria	SAR11 clade	Surface 1
module 2	ASV257	Proteobacteria	Alphaproteobacteria	SAR11 clade	Surface 1
module 2	ASV368	Proteobacteria	Alphaproteobacteria	SAR11 clade	Surface 1
module 2	ASV2569	Proteobacteria	Alphaproteobacteria	SAR11 clade	Surface 1
module 2	ASV1543	Marinimicrobia (SAR406 clade)
module 2	ASV1551	Verrucomicrobia	Arctic97B-4 marine group
module 2	ASV1016	Actinobacteria	Acidimicrobiia	Acidimicrobiales	Sva0996 marine group
module 2	ASV1870	Marinimicrobia (SAR406 clade)
module 2	ASV2794	Proteobacteria	Alphaproteobacteria	SAR11 clade	Deep 1
module 2	ASV3124	Marinimicrobia (SAR406 clade)
module 2	ASV764	Actinobacteria	Acidimicrobiia	Acidimicrobiales	Sva0996 marine group
module 2	ASV1237	Actinobacteria	Acidimicrobiia	Acidimicrobiales	Sva0996 marine group
module 2	ASV3845	Marinimicrobia (SAR406 clade)
module 2	ASV5038	Proteobacteria	Alphaproteobacteria	SAR11 clade	Surface 1
module 2	ASV42	Proteobacteria	Gammaproteobacteria	Oceanospirillales	JL-ETNP-Y6
module 2	ASV5884	Nitrospinae	Nitrospinia	Nitrospinales	Nitrospinaceae	Nitrospina
module 2	ASV1761	Verrucomicrobia	Arctic97B-4 marine group
module 2	ASV1668	Proteobacteria	Deltaproteobacteria	NB1-j
module 2	ASV11949	Proteobacteria	Alphaproteobacteria	SAR11 clade	Deep 1
module 2	ASV12344	Proteobacteria	Alphaproteobacteria	SAR11 clade
module 2	ASV3048	Proteobacteria	Alphaproteobacteria	SAR11 clade	Deep 1
module 2	ASV3760	Actinobacteria	Acidimicrobiia	Acidimicrobiales	Sva0996 marine group
module 2	ASV2716	Proteobacteria	Alphaproteobacteria	SAR11 clade	Surface 1
module 2	ASV1147	Actinobacteria	Acidimicrobiia	Acidimicrobiales	Sva0996 marine group
module 2	ASV10121	Proteobacteria	Alphaproteobacteria	SAR11 clade	Deep 1
module 2	ASV4616	Verrucomicrobia	Opitutae	MB11C04 marine group
module 2	ASV963	Marinimicrobia (SAR406 clade)
module 2	ASV2855	Marinimicrobia (SAR406 clade)
module 2	ASV2005	Verrucomicrobia	Arctic97B-4 marine group
module 2	ASV13472	Proteobacteria	Alphaproteobacteria	Rhodospirillales	Rhodospirillaceae
module 2	ASV3287	Proteobacteria	Alphaproteobacteria	SAR11 clade	Surface 1
module 2	ASV2026	Verrucomicrobia	Arctic97B-4 marine group
module 2	ASV703	Marinimicrobia (SAR406 clade)
module 2	ASV10517	Proteobacteria	Alphaproteobacteria	SAR11 clade	Deep 1
module 2	ASV2653	Bacteroidetes	Flavobacteriia	Flavobacteriales	NS9 marine group
module 2	ASV6772	Proteobacteria	Alphaproteobacteria	SAR11 clade	Surface 1
module 2	ASV21531	Nitrospinae	Nitrospinia	Nitrospinales	Nitrospinaceae	Nitrospina
module 2	ASV3170	Proteobacteria	AEGEAN-245
module 2	ASV324	Proteobacteria	Gammaproteobacteria	Oceanospirillales	JL-ETNP-Y6
module 2	ASV554	Proteobacteria	Alphaproteobacteria	SAR11 clade	Surface 1
module 2	ASV3138	Bacteroidetes	Flavobacteriia	Flavobacteriales	NS9 marine group
module 2	ASV4244	Proteobacteria	AEGEAN-245
module 2	ASV948	Marinimicrobia (SAR406 clade)
module 2	ASV1722	Proteobacteria	Gammaproteobacteria	Alteromonadales	Psychromonadaceae	Psychromonas
module 2	ASV407	Proteobacteria	Gammaproteobacteria	Oceanospirillales	JL-ETNP-Y6
module 2	ASV2390	Proteobacteria	Alphaproteobacteria	SAR11 clade	Deep 1
module 2	ASV594	Proteobacteria	Alphaproteobacteria	SAR11 clade	Surface 1
module 2	ASV375	Proteobacteria	Gammaproteobacteria	Oceanospirillales	JL-ETNP-Y6
module 2	ASV859	Marinimicrobia (SAR406 clade)
module 2	ASV253	Proteobacteria	Gammaproteobacteria	Oceanospirillales	JL-ETNP-Y6
module 2	ASV4214	Proteobacteria	AEGEAN-245
module 2	ASV841	Proteobacteria	Alphaproteobacteria	SAR11 clade	Deep 1
module 2	ASV2931	Bacteroidetes	Flavobacteriia	Flavobacteriales	NS9 marine group
module 2	ASV469	Proteobacteria	Alphaproteobacteria	SAR11 clade	Surface 1
module 2	ASV12909	Proteobacteria	Alphaproteobacteria	SAR11 clade	Deep 1
module 2	ASV1962	Proteobacteria	Gammaproteobacteria	Alteromonadales	Psychromonadaceae	Psychromonas
module 2	ASV6778	Proteobacteria	Alphaproteobacteria	SAR11 clade
module 2	ASV5146	Proteobacteria	Alphaproteobacteria	SAR11 clade
module 2	ASV1181	Proteobacteria	Alphaproteobacteria	SAR11 clade	Deep 1
module 2	ASV377	Proteobacteria	Alphaproteobacteria	SAR11 clade	Surface 1
module 2	ASV2223	Proteobacteria	Gammaproteobacteria	Alteromonadales	Psychromonadaceae	Psychromonas
module 2	ASV330	Proteobacteria	Alphaproteobacteria	SAR11 clade	Surface 1
module 2	ASV973	Proteobacteria	Alphaproteobacteria	SAR11 clade	Deep 1
module 2	ASV6215	Proteobacteria	Alphaproteobacteria	SAR11 clade
module 2	ASV1264	Proteobacteria	Gammaproteobacteria	Alteromonadales	Colwelliaceae	Colwellia
module 2	ASV5852	Verrucomicrobia	Opitutae	MB11C04 marine group
module 2	ASV3610	Proteobacteria	Alphaproteobacteria	SAR11 clade	Surface 1
module 2	ASV8257	Marinimicrobia (SAR406 clade)
module 2	ASV3822	Proteobacteria	Alphaproteobacteria	SAR11 clade	Deep 1
module 2	ASV3560	Proteobacteria	Alphaproteobacteria	SAR11 clade	Surface 1
module 2	ASV1185	Proteobacteria	Alphaproteobacteria	SAR11 clade	Deep 1
module 2	ASV6006	Bacteroidetes	Flavobacteriia	Flavobacteriales	NS7 marine group
module 2	ASV2652	Bacteroidetes	Flavobacteriia	Flavobacteriales	NS9 marine group
module 2	ASV6414	Proteobacteria	Alphaproteobacteria	SAR11 clade	Deep 1
module 2	ASV3071	Proteobacteria	Alphaproteobacteria	SAR11 clade	Deep 1
module 2	ASV2780	Proteobacteria	Gammaproteobacteria	E01-9C-26 marine group
module 2	ASV4796	Proteobacteria	Alphaproteobacteria	SAR11 clade	Deep 1
module 2	ASV4160	Proteobacteria	Alphaproteobacteria	SAR11 clade
module 2	ASV4012	Proteobacteria	Alphaproteobacteria	SAR11 clade
module 2	ASV1567	Proteobacteria	Alphaproteobacteria	SAR11 clade	Deep 1
module 2	ASV3374	Proteobacteria	Alphaproteobacteria	SAR11 clade	Deep 1
module 2	ASV8687	Proteobacteria	Alphaproteobacteria	SAR11 clade	Deep 1
module 2	ASV1955	Proteobacteria	Gammaproteobacteria	E01-9C-26 marine group
module 2	ASV1409	Proteobacteria	Gammaproteobacteria	Alteromonadales	Colwelliaceae	Colwellia
module 2	ASV3010	Proteobacteria	Alphaproteobacteria	SAR11 clade
module 2	ASV4489	Proteobacteria	Alphaproteobacteria	SAR11 clade	Deep 1
module 2	ASV51	Proteobacteria	Gammaproteobacteria	Oceanospirillales	JL-ETNP-Y6
module 2	ASV2342	Proteobacteria	Gammaproteobacteria	E01-9C-26 marine group
module 2	ASV5799	Marinimicrobia (SAR406 clade)
module 2	ASV2571	Proteobacteria	Gammaproteobacteria	E01-9C-26 marine group
module 2	ASV4936	Verrucomicrobia	Verrucomicrobiae	Verrucomicrobiales	Verrucomicrobiaceae	Roseibacillus
module 2	ASV2042	Planctomycetes	Planctomycetacia	Planctomycetales	Planctomycetaceae	Rhodopirellula
module 2	ASV1364	Proteobacteria	Alphaproteobacteria	SAR11 clade	Deep 1
module 2	ASV346	Proteobacteria	Alphaproteobacteria	SAR11 clade	Surface 1
module 2	ASV4943	Verrucomicrobia	Verrucomicrobiae	Verrucomicrobiales	Verrucomicrobiaceae	Roseibacillus
module 2	ASV3510	Proteobacteria	Alphaproteobacteria	SAR11 clade
module 2	ASV3798	Proteobacteria	Alphaproteobacteria	SAR11 clade	Deep 1
module 2	ASV4225	Proteobacteria	Alphaproteobacteria	SAR11 clade	Deep 1
module 2	ASV4075	Verrucomicrobia	Verrucomicrobiae	Verrucomicrobiales	Verrucomicrobiaceae	Roseibacillus
module 2	ASV5191	Verrucomicrobia	Opitutae	MB11C04 marine group
module 2	ASV5479	Proteobacteria	Alphaproteobacteria	SAR11 clade	Deep 1
module 2	ASV2034	Bacteroidetes	Flavobacteriia	Flavobacteriales	Cryomorphaceae	Fluviicola
module 2	ASV1921	Planctomycetes	Planctomycetacia	Planctomycetales	Planctomycetaceae	Rhodopirellula
module 2	ASV5485	Verrucomicrobia	Verrucomicrobiae	Verrucomicrobiales	Verrucomicrobiaceae	Roseibacillus
module 2	ASV5107	Proteobacteria	Alphaproteobacteria	SAR11 clade	Deep 1
module 2	ASV3783	Proteobacteria	Deltaproteobacteria	SAR324 clade(Marine group B)
module 2	ASV2939	Proteobacteria	Deltaproteobacteria	SAR324 clade(Marine group B)
module 2	ASV1472	Planctomycetes	Planctomycetacia	Planctomycetales	Planctomycetaceae	Rhodopirellula
module 2	ASV3371	Proteobacteria	Deltaproteobacteria	SAR324 clade(Marine group B)
module 2	ASV48	Proteobacteria	Gammaproteobacteria	Oceanospirillales	JL-ETNP-Y6
module 2	ASV6729	Proteobacteria	Alphaproteobacteria	Rhizobiales	PS1 clade
module 2	ASV1752	Planctomycetes	Planctomycetacia	Planctomycetales	Planctomycetaceae	Rhodopirellula
module 2	ASV4163	Proteobacteria	Deltaproteobacteria	SAR324 clade(Marine group B)
module 2	ASV24552	Nitrospinae	Nitrospinia	Nitrospinales	Nitrospinaceae	Nitrospina
module 2	ASV27256	Nitrospinae	Nitrospinia	Nitrospinales	Nitrospinaceae	Nitrospina
module 2	ASV187	Proteobacteria	Alphaproteobacteria	SAR11 clade	Surface 1
module 2	ASV252	Proteobacteria	Alphaproteobacteria	SAR11 clade	Surface 1
module 2	ASV5492	Proteobacteria	Alphaproteobacteria	SAR11 clade	Deep 1
module 2	ASV231	Proteobacteria	Alphaproteobacteria	SAR11 clade	Surface 1
module 2	ASV6357	Proteobacteria	Gammaproteobacteria	Oceanospirillales	SAR86 clade
module 2	ASV7857	Proteobacteria	Alphaproteobacteria	SAR11 clade	Deep 1
module 2	ASV160	Proteobacteria	Alphaproteobacteria	SAR11 clade	Surface 1
module 2	ASV1252	Proteobacteria	Alphaproteobacteria	SAR11 clade	Surface 1
module 2	ASV526	Bacteroidetes	Flavobacteriia	Flavobacteriales	Flavobacteriaceae
module 2	ASV788	Bacteroidetes	Flavobacteriia	Flavobacteriales	Flavobacteriaceae
module 2	ASV1033	Proteobacteria	Alphaproteobacteria	SAR11 clade	Surface 1
module 2	ASV3703	Proteobacteria	Alphaproteobacteria	SAR11 clade	Surface 1
module 2	ASV1175	Proteobacteria	Alphaproteobacteria	SAR11 clade	Surface 1
module 2	ASV9616	Proteobacteria	Alphaproteobacteria	Rhodospirillales	Rhodospirillaceae	AEGEAN-169 marine group
module 2	ASV4802	Proteobacteria	Alphaproteobacteria	SAR11 clade	Surface 1
module 2	ASV6035	Chloroflexi	SAR202 clade
module 2	ASV700	Bacteroidetes	Flavobacteriia	Flavobacteriales	Flavobacteriaceae
module 2	ASV1406	Proteobacteria	Alphaproteobacteria	SAR11 clade	Surface 1
module 2	ASV254	Proteobacteria	Gammaproteobacteria	Salinisphaerales	Salinisphaeraceae	ZD0417 marine group
module 2	ASV638	Bacteroidetes	Flavobacteriia	Flavobacteriales	Flavobacteriaceae
module 2	ASV319	Proteobacteria	Gammaproteobacteria	Salinisphaerales	Salinisphaeraceae	ZD0417 marine group
module 2	ASV404	Proteobacteria	Gammaproteobacteria	Salinisphaerales	Salinisphaeraceae	ZD0417 marine group
module 2	ASV4819	Proteobacteria	Alphaproteobacteria	SAR11 clade	Surface 1
module 2	ASV392	Proteobacteria	Gammaproteobacteria	Salinisphaerales	Salinisphaeraceae	ZD0417 marine group
module 2	ASV14268	Proteobacteria	Alphaproteobacteria	SAR11 clade	Surface 1
module 2	ASV7265	Proteobacteria	Alphaproteobacteria	SAR11 clade	Deep 1
module 2	ASV6065	Proteobacteria	Alphaproteobacteria	SAR11 clade	Deep 1
module 2	ASV27299	Nitrospinae	Nitrospinia	Nitrospinales	Nitrospinaceae	Nitrospina
module 2	ASV8825	Proteobacteria	Alphaproteobacteria	SAR11 clade	Deep 1
module 2	ASV1463	Proteobacteria	Alphaproteobacteria	SAR11 clade
module 2	ASV1258	Proteobacteria	Alphaproteobacteria	SAR11 clade
module 2	ASV11721	Proteobacteria	Alphaproteobacteria	SAR11 clade	Surface 1
module 2	ASV525	Bacteroidetes	Flavobacteriia	Flavobacteriales	Flavobacteriaceae	NS2b marine group
module 2	ASV15233	Proteobacteria	Alphaproteobacteria	SAR11 clade	Surface 1
module 2	ASV6193	Bacteroidetes	Flavobacteriia	Flavobacteriales	Cryomorphaceae
module 2	ASV10004	Proteobacteria	Alphaproteobacteria	SAR11 clade	Surface 1
module 2	ASV750	Bacteroidetes	Flavobacteriia	Flavobacteriales	Flavobacteriaceae	NS2b marine group
module 2	ASV4762	Bacteroidetes	Flavobacteriia	Flavobacteriales	NS9 marine group
module 2	ASV7531	Proteobacteria	Alphaproteobacteria	SAR11 clade
module 2	ASV722	Bacteroidetes	Flavobacteriia	Flavobacteriales	Flavobacteriaceae	NS2b marine group
module 2	ASV639	Bacteroidetes	Flavobacteriia	Flavobacteriales	Flavobacteriaceae	NS2b marine group
module 2	ASV6780	Chloroflexi	SAR202 clade
module 2	ASV5865	Chloroflexi	SAR202 clade
module 2	ASV6123	Bacteroidetes
module 2	ASV7685	Proteobacteria	Alphaproteobacteria	SAR11 clade	Deep 1
module 2	ASV7238	Bacteroidetes	Flavobacteriia	Flavobacteriales	NS7 marine group
module 2	ASV9824	Proteobacteria	Alphaproteobacteria	SAR11 clade	Deep 1
module 2	ASV11870	Proteobacteria	Alphaproteobacteria	SAR11 clade	Deep 1
module 2	ASV9807	Proteobacteria	Alphaproteobacteria	SAR11 clade	Deep 1
module 2	ASV12214	Proteobacteria	Alphaproteobacteria	SAR11 clade	Deep 1
module 2	ASV936	Actinobacteria	Acidimicrobiia	Acidimicrobiales	Sva0996 marine group
module 2	ASV259	Proteobacteria	Gammaproteobacteria	Salinisphaerales	Salinisphaeraceae	Salinisphaera
module 2	ASV1224	Actinobacteria	Acidimicrobiia	Acidimicrobiales	Sva0996 marine group
module 2	ASV1096	Actinobacteria	Acidimicrobiia	Acidimicrobiales	Sva0996 marine group
module 2	ASV9937	Proteobacteria	Alphaproteobacteria	SAR11 clade	Deep 1
module 2	ASV1284	Actinobacteria	Acidimicrobiia	Acidimicrobiales	Sva0996 marine group
module 2	ASV506	Verrucomicrobia	Arctic97B-4 marine group
module 2	ASV9679	Proteobacteria	Alphaproteobacteria	SAR11 clade	Deep 1
module 2	ASV2599	Marinimicrobia (SAR406 clade)
module 2	ASV2217	Marinimicrobia (SAR406 clade)
module 2	ASV2932	Marinimicrobia (SAR406 clade)
module 2	ASV2805	Marinimicrobia (SAR406 clade)
module 2	ASV494	Verrucomicrobia	Arctic97B-4 marine group
module 2	ASV5987	Chloroflexi	SAR202 clade
module 2	ASV342	Verrucomicrobia	Arctic97B-4 marine group
module 2	ASV1056	Proteobacteria	Gammaproteobacteria	Oceanospirillales	SUP05 cluster
module 2	ASV6113	Proteobacteria	Alphaproteobacteria	SAR11 clade	Surface 1
module 2	ASV417	Verrucomicrobia	Arctic97B-4 marine group
module 2	ASV1027	Proteobacteria	Gammaproteobacteria	Oceanospirillales	SUP05 cluster
module 2	ASV6931	Marinimicrobia (SAR406 clade)
module 2	ASV907	Proteobacteria	Gammaproteobacteria	Oceanospirillales	SUP05 cluster
module 2	ASV11001	Proteobacteria	Alphaproteobacteria	SAR11 clade	Deep 1
module 2	ASV1781	Proteobacteria	Gammaproteobacteria	Oceanospirillales	Oceanospirillaceae	Balneatrix
module 2	ASV2253	Bacteroidetes	Flavobacteriia	Flavobacteriales	Cryomorphaceae
module 2	ASV743	Proteobacteria	Gammaproteobacteria	Oceanospirillales	SUP05 cluster
module 2	ASV5413	Proteobacteria	Deltaproteobacteria	Myxococcales	Blfdi19
module 2	ASV1300	Actinobacteria	Acidimicrobiia	Acidimicrobiales	Sva0996 marine group
module 2	ASV1095	Actinobacteria	Acidimicrobiia	Acidimicrobiales	Sva0996 marine group
module 2	ASV1313	Proteobacteria	Gammaproteobacteria	Oceanospirillales	Oceanospirillaceae	Balneatrix
module 2	ASV2478	Bacteroidetes	Flavobacteriia	Flavobacteriales	Cryomorphaceae
module 2	ASV1480	Proteobacteria	Gammaproteobacteria	Oceanospirillales	Oceanospirillaceae	Balneatrix
module 2	ASV1715	Proteobacteria	Gammaproteobacteria	Oceanospirillales	Oceanospirillaceae	Balneatrix
module 2	ASV2367	Bacteroidetes	Flavobacteriia	Flavobacteriales	Cryomorphaceae
module 2	ASV3682	Proteobacteria	Alphaproteobacteria	SAR11 clade	Surface 1
module 2	ASV1928	Bacteroidetes	Flavobacteriia	Flavobacteriales	Cryomorphaceae
module 2	ASV2087	Actinobacteria	Acidimicrobiia	Acidimicrobiales	Sva0996 marine group
module 2	ASV5073	Proteobacteria	Alphaproteobacteria	SAR11 clade	Surface 1
module 2	ASV1865	Actinobacteria	Acidimicrobiia	Acidimicrobiales	Sva0996 marine group
module 2	ASV1468	Actinobacteria	Acidimicrobiia	Acidimicrobiales	Sva0996 marine group
module 2	ASV2584	Actinobacteria	Acidimicrobiia	Acidimicrobiales	Sva0996 marine group
module 2	ASV4364	Proteobacteria	Alphaproteobacteria	SAR11 clade	Surface 1
module 2	ASV2219	Actinobacteria	Acidimicrobiia	Acidimicrobiales	Sva0996 marine group
module 2	ASV5367	Proteobacteria	Alphaproteobacteria	SAR11 clade	Surface 1
module 2	ASV2433	Actinobacteria	Acidimicrobiia	Acidimicrobiales	Sva0996 marine group
module 2	ASV1879	Actinobacteria	Acidimicrobiia	Acidimicrobiales	Sva0996 marine group
module 2	ASV2409	Marinimicrobia (SAR406 clade)
module 2	ASV2274	Marinimicrobia (SAR406 clade)
module 2	ASV2191	Marinimicrobia (SAR406 clade)
module 2	ASV1740	Marinimicrobia (SAR406 clade)
module 2	ASV9966	Bacteroidetes	Flavobacteriia	Flavobacteriales	Flavobacteriaceae	Polaribacter 4
module 3	ASV352	Proteobacteria	Alphaproteobacteria	SAR11 clade
module 3	ASV385	Proteobacteria	Alphaproteobacteria	SAR11 clade
module 3	ASV234	Proteobacteria	Alphaproteobacteria	SAR11 clade
module 3	ASV4	Proteobacteria	Alphaproteobacteria	SAR11 clade	Surface 1
module 3	ASV286	Proteobacteria	Alphaproteobacteria	SAR11 clade
module 3	ASV194	Proteobacteria	Gammaproteobacteria	Oceanospirillales	SAR86 clade
module 3	ASV2	Proteobacteria	Alphaproteobacteria	SAR11 clade	Surface 1
module 3	ASV320	Proteobacteria	Gammaproteobacteria	Oceanospirillales	SAR86 clade
module 3	ASV223	Proteobacteria	Gammaproteobacteria	Oceanospirillales	SAR86 clade
module 3	ASV287	Proteobacteria	Gammaproteobacteria	Oceanospirillales	SAR86 clade
module 3	ASV2112	Proteobacteria	Alphaproteobacteria	SAR11 clade
module 3	ASV1	Proteobacteria	Alphaproteobacteria	SAR11 clade	Surface 1
module 3	ASV3	Proteobacteria	Alphaproteobacteria	SAR11 clade	Surface 1
module 3	ASV2424	Proteobacteria	Alphaproteobacteria	SAR11 clade
module 3	ASV3054	Proteobacteria	Alphaproteobacteria	SAR11 clade
module 3	ASV2977	Proteobacteria	Alphaproteobacteria	SAR11 clade
module 3	ASV334	Bacteroidetes	Flavobacteriia	Flavobacteriales	Flavobacteriaceae	NS2b marine group
module 3	ASV523	Bacteroidetes	Flavobacteriia	Flavobacteriales	Flavobacteriaceae	NS2b marine group
module 3	ASV472	Bacteroidetes	Flavobacteriia	Flavobacteriales	Flavobacteriaceae	NS2b marine group
module 3	ASV86	Actinobacteria	Acidimicrobiia	Acidimicrobiales	OM1 clade	Candidatus Actinomarina
module 3	ASV127	Actinobacteria	Acidimicrobiia	Acidimicrobiales	OM1 clade	Candidatus Actinomarina
module 3	ASV101	Actinobacteria	Acidimicrobiia	Acidimicrobiales	OM1 clade	Candidatus Actinomarina
module 3	ASV144	Actinobacteria	Acidimicrobiia	Acidimicrobiales	OM1 clade	Candidatus Actinomarina
module 3	ASV413	Bacteroidetes	Flavobacteriia	Flavobacteriales	Flavobacteriaceae	NS2b marine group
module 3	ASV697	Proteobacteria	Alphaproteobacteria	Rickettsiales	SAR116 clade
module 3	ASV4487	Proteobacteria	Alphaproteobacteria	Rickettsiales	SAR116 clade
module 3	ASV779	Proteobacteria	Alphaproteobacteria	Rickettsiales	SAR116 clade
module 3	ASV3729	Proteobacteria	Alphaproteobacteria	Rickettsiales	SAR116 clade
module 3	ASV4355	Proteobacteria	Alphaproteobacteria	Rickettsiales	SAR116 clade
module 3	ASV580	Proteobacteria	Alphaproteobacteria	Rickettsiales	SAR116 clade
module 3	ASV1168	Proteobacteria	Alphaproteobacteria	Rhodobacterales	Rhodobacteraceae
module 3	ASV846	Proteobacteria	Alphaproteobacteria	Rickettsiales	SAR116 clade
module 3	ASV358	Proteobacteria	Alphaproteobacteria	Rhodobacterales	Rhodobacteraceae
module 3	ASV446	Proteobacteria	Alphaproteobacteria	Rhodobacterales	Rhodobacteraceae
module 3	ASV560	Proteobacteria	Alphaproteobacteria	Rhodobacterales	Rhodobacteraceae
module 3	ASV977	Proteobacteria	Alphaproteobacteria	Rhodobacterales	Rhodobacteraceae
module 3	ASV3348	Proteobacteria	Alphaproteobacteria	Rickettsiales	SAR116 clade
module 3	ASV1023	Proteobacteria	Alphaproteobacteria	Rhodobacterales	Rhodobacteraceae
module 3	ASV663	Proteobacteria	Alphaproteobacteria	Rhodobacterales	Rhodobacteraceae
module 3	ASV510	Proteobacteria	Alphaproteobacteria	Rhodobacterales	Rhodobacteraceae
module 3	ASV786	Proteobacteria	Alphaproteobacteria	Rhodobacterales	Rhodobacteraceae
module 3	ASV1804	Proteobacteria	Alphaproteobacteria	Rhodospirillales	Rhodospirillaceae	AEGEAN-169 marine group
module 3	ASV4218	Proteobacteria	Alphaproteobacteria	Rickettsiales	SAR116 clade
module 3	ASV116	Proteobacteria	Alphaproteobacteria	SAR11 clade	Surface 1
module 3	ASV997	Proteobacteria	Alphaproteobacteria	Rhodobacterales	Rhodobacteraceae
module 3	ASV1376	Bacteroidetes	Flavobacteriia	Flavobacteriales	Cryomorphaceae
module 3	ASV908	Proteobacteria	Alphaproteobacteria	Rhodobacterales	Rhodobacteraceae
module 3	ASV1982	Proteobacteria	Alphaproteobacteria	Rhodospirillales	Rhodospirillaceae	AEGEAN-169 marine group
module 3	ASV202	Proteobacteria	Alphaproteobacteria	SAR11 clade	Surface 1
module 3	ASV1277	Bacteroidetes	Flavobacteriia	Flavobacteriales	Cryomorphaceae
module 3	ASV949	Proteobacteria	Betaproteobacteria	Methylophilales	Methylophilaceae	OM43 clade
module 3	ASV1607	Bacteroidetes	Flavobacteriia	Flavobacteriales	Cryomorphaceae
module 3	ASV1477	Proteobacteria	Alphaproteobacteria	Rhodospirillales	Rhodospirillaceae	AEGEAN-169 marine group
module 3	ASV91	Proteobacteria	Alphaproteobacteria	Rhodobacterales	Rhodobacteraceae
module 3	ASV181	Proteobacteria	Alphaproteobacteria	SAR11 clade	Surface 1
module 3	ASV146	Proteobacteria	Alphaproteobacteria	SAR11 clade	Surface 1
module 3	ASV1163	Proteobacteria	Alphaproteobacteria	Rhodobacterales	Rhodobacteraceae
module 3	ASV80	Proteobacteria	Alphaproteobacteria	Rhodobacterales	Rhodobacteraceae
module 3	ASV100	Proteobacteria	Alphaproteobacteria	Rhodobacterales	Rhodobacteraceae
module 3	ASV2641	Proteobacteria	Betaproteobacteria	Hydrogenophilales	Hydrogenophilaceae
module 3	ASV802	Proteobacteria	Betaproteobacteria	Methylophilales	Methylophilaceae	OM43 clade
module 3	ASV71	Proteobacteria	Alphaproteobacteria	Rhodobacterales	Rhodobacteraceae
module 3	ASV1178	Proteobacteria	Betaproteobacteria	Methylophilales	Methylophilaceae	OM43 clade
module 3	ASV3486	Bacteroidetes	Flavobacteriia	Flavobacteriales	Flavobacteriaceae	NS4 marine group
module 3	ASV2449	Proteobacteria	Betaproteobacteria	Hydrogenophilales	Hydrogenophilaceae
module 3	ASV1283	Bacteroidetes	Flavobacteriia	Flavobacteriales	Cryomorphaceae	Fluviicola
module 3	ASV1125	Proteobacteria	Betaproteobacteria	Methylophilales	Methylophilaceae	OM43 clade
module 3	ASV1662	Bacteroidetes	Flavobacteriia	Flavobacteriales	Cryomorphaceae
module 3	ASV2411	Bacteroidetes	Flavobacteriia	Flavobacteriales	Flavobacteriaceae	NS5 marine group
module 3	ASV3702	Proteobacteria	Gammaproteobacteria	KI89A clade
module 3	ASV2897	Proteobacteria	Gammaproteobacteria	KI89A clade
module 3	ASV3861	Proteobacteria	Gammaproteobacteria	KI89A clade
module 3	ASV1160	Proteobacteria	Gammaproteobacteria	Oceanospirillales	Oceanospirillaceae	Pseudohongiella
module 3	ASV1481	Proteobacteria	Gammaproteobacteria	Oceanospirillales	Oceanospirillaceae	Pseudohongiella
module 3	ASV923	Proteobacteria	Alphaproteobacteria	Rhodobacterales	Rhodobacteraceae
module 3	ASV1398	Bacteroidetes	Flavobacteriia	Flavobacteriales	Cryomorphaceae	Fluviicola
module 3	ASV1109	Bacteroidetes	Flavobacteriia	Flavobacteriales	Cryomorphaceae	Fluviicola
module 3	ASV985	Proteobacteria	Gammaproteobacteria	Oceanospirillales	Oceanospirillaceae	Pseudohongiella
module 3	ASV1388	Proteobacteria	Gammaproteobacteria	Oceanospirillales	Oceanospirillaceae	Pseudohongiella
module 3	ASV154	Proteobacteria	Gammaproteobacteria	Oceanospirillales	Oceanospirillaceae	Pseudohongiella
module 3	ASV3895	Proteobacteria	Alphaproteobacteria	Rickettsiales	SAR116 clade
module 3	ASV2621	Bacteroidetes	Flavobacteriia	Flavobacteriales	NS9 marine group
module 3	ASV1585	Bacteroidetes	Flavobacteriia	Flavobacteriales	Cryomorphaceae	Fluviicola
module 3	ASV119	Proteobacteria	Gammaproteobacteria	Oceanospirillales	Oceanospirillaceae	Pseudohongiella
module 3	ASV17	Proteobacteria	Alphaproteobacteria	Rhodobacterales	Rhodobacteraceae
module 3	ASV444	Proteobacteria	Gammaproteobacteria	Cellvibrionales	Halieaceae
module 3	ASV1435	Proteobacteria	Gammaproteobacteria	Cellvibrionales	Halieaceae	OM60(NOR5) clade
module 3	ASV1247	Proteobacteria	Alphaproteobacteria	Rhodobacterales	Rhodobacteraceae
module 3	ASV9	Proteobacteria	Alphaproteobacteria	Rhodobacterales	Rhodobacteraceae
module 3	ASV20	Proteobacteria	Alphaproteobacteria	Rhodobacterales	Rhodobacteraceae
module 3	ASV7842	Proteobacteria	Alphaproteobacteria	SAR11 clade	Surface 2
module 3	ASV1940	Bacteroidetes	Flavobacteriia	Flavobacteriales	NS9 marine group
module 3	ASV12	Proteobacteria	Alphaproteobacteria	Rhodobacterales	Rhodobacteraceae
module 3	ASV1103	Proteobacteria	Alphaproteobacteria	Rhodobacterales	Rhodobacteraceae
module 3	ASV3259	Proteobacteria	Gammaproteobacteria	Cellvibrionales
module 3	ASV2313	Bacteroidetes	Flavobacteriia	Flavobacteriales	NS9 marine group
module 3	ASV1487	Proteobacteria	Gammaproteobacteria	Cellvibrionales	Halieaceae	OM60(NOR5) clade
module 3	ASV378	Proteobacteria	Gammaproteobacteria	Cellvibrionales	Halieaceae
module 3	ASV3331	Bacteroidetes	Flavobacteriia	Flavobacteriales	NS7 marine group
module 3	ASV542	Proteobacteria	Gammaproteobacteria	Cellvibrionales	Halieaceae
module 3	ASV2159	Bacteroidetes	Flavobacteriia	Flavobacteriales	NS9 marine group
module 3	ASV184	Proteobacteria	Gammaproteobacteria	Oceanospirillales	Oceanospirillaceae	Pseudohongiella
module 3	ASV1688	Bacteroidetes	Flavobacteriia	Flavobacteriales	NS9 marine group
module 3	ASV3500	Bacteroidetes	Flavobacteriia	Flavobacteriales	NS7 marine group
module 3	ASV3377	Proteobacteria	Alphaproteobacteria	Rickettsiales	SAR116 clade
module 3	ASV8435	Verrucomicrobia	Opitutae	MB11C04 marine group
module 3	ASV500	Proteobacteria	Gammaproteobacteria	Cellvibrionales	Halieaceae
module 3	ASV456	Proteobacteria	Alphaproteobacteria	Rhodobacterales	Rhodobacteraceae
module 3	ASV289	Proteobacteria	Alphaproteobacteria	Rhodobacterales	Rhodobacteraceae
module 3	ASV5099	Bacteroidetes	Flavobacteriia	Flavobacteriales	Flavobacteriaceae	NS5 marine group
module 3	ASV3029	Bacteroidetes	Flavobacteriia	Flavobacteriales	NS7 marine group
module 3	ASV411	Proteobacteria	Alphaproteobacteria	Rhodobacterales	Rhodobacteraceae
module 3	ASV350	Proteobacteria	Alphaproteobacteria	Rhodobacterales	Rhodobacteraceae
module 3	ASV1637	Proteobacteria	Gammaproteobacteria	Cellvibrionales	Halieaceae	OM60(NOR5) clade
module 3	ASV8522	Bacteroidetes	Flavobacteriia	Flavobacteriales	NS9 marine group
module 3	ASV98	Proteobacteria	Alphaproteobacteria	Rhodobacterales	Rhodobacteraceae	Planktomarina
module 3	ASV3802	Bacteroidetes	Flavobacteriia	Flavobacteriales	Flavobacteriaceae	NS5 marine group
module 3	ASV1221	Proteobacteria	Gammaproteobacteria	Cellvibrionales	Halieaceae	OM60(NOR5) clade
module 3	ASV371	Verrucomicrobia	Verrucomicrobiae	Verrucomicrobiales	Verrucomicrobiaceae	Roseibacillus
module 3	ASV315	Verrucomicrobia	Verrucomicrobiae	Verrucomicrobiales	Verrucomicrobiaceae	Roseibacillus
module 3	ASV79	Proteobacteria	Alphaproteobacteria	Rhodobacterales	Rhodobacteraceae	Planktomarina
module 3	ASV454	Verrucomicrobia	Verrucomicrobiae	Verrucomicrobiales	Verrucomicrobiaceae	Roseibacillus
module 3	ASV70	Proteobacteria	Alphaproteobacteria	Rhodobacterales	Rhodobacteraceae	Planktomarina
module 3	ASV90	Proteobacteria	Alphaproteobacteria	Rhodobacterales	Rhodobacteraceae	Planktomarina
module 3	ASV5459	Bacteroidetes	Flavobacteriia	Flavobacteriales	Flavobacteriaceae	NS5 marine group
module 3	ASV3046	Proteobacteria	Gammaproteobacteria	Cellvibrionales	Halieaceae
module 3	ASV9448	Verrucomicrobia	Opitutae	MB11C04 marine group
module 3	ASV5140	Bacteroidetes	Flavobacteriia	Flavobacteriales	Flavobacteriaceae	NS5 marine group
module 3	ASV363	Bacteroidetes	Flavobacteriia	Flavobacteriales	Cryomorphaceae
module 3	ASV405	Bacteroidetes	Flavobacteriia	Flavobacteriales	Cryomorphaceae
module 3	ASV2249	Proteobacteria	Alphaproteobacteria	Rhizobiales	PS1 clade
module 3	ASV301	Bacteroidetes	Flavobacteriia	Flavobacteriales	Cryomorphaceae
module 3	ASV533	Verrucomicrobia	Verrucomicrobiae	Verrucomicrobiales	Verrucomicrobiaceae	Roseibacillus
module 3	ASV491	Verrucomicrobia	Verrucomicrobiae	Verrucomicrobiales	Verrucomicrobiaceae	Roseibacillus
module 3	ASV244	Bacteroidetes	Flavobacteriia	Flavobacteriales	Cryomorphaceae
module 3	ASV1963	Proteobacteria	Alphaproteobacteria	Rhizobiales	PS1 clade
module 3	ASV4097	Bacteroidetes	Flavobacteriia	Flavobacteriales	Flavobacteriaceae	NS5 marine group
module 3	ASV3184	Proteobacteria	Gammaproteobacteria	Cellvibrionales
module 3	ASV579	Verrucomicrobia	Verrucomicrobiae	Verrucomicrobiales	Verrucomicrobiaceae	Roseibacillus
module 3	ASV493	Verrucomicrobia	Verrucomicrobiae	Verrucomicrobiales	Verrucomicrobiaceae	Roseibacillus
module 3	ASV2662	Bacteroidetes	Flavobacteriia	Flavobacteriales	Cryomorphaceae	Fluviicola
module 3	ASV2611	Proteobacteria	Alphaproteobacteria	Rhizobiales	PS1 clade
module 3	ASV2522	Bacteroidetes	Flavobacteriia	Flavobacteriales	NS9 marine group	uncultured Flavobacteriales bacterium
module 3	ASV552	Verrucomicrobia	Verrucomicrobiae	Verrucomicrobiales	Verrucomicrobiaceae	Roseibacillus
module 3	ASV1223	Bacteroidetes	Flavobacteriia	Flavobacteriales	Flavobacteriaceae	Formosa
module 3	ASV2278	Bacteroidetes	Flavobacteriia	Flavobacteriales	Cryomorphaceae	Fluviicola
module 3	ASV2726	Actinobacteria	Acidimicrobiia	Acidimicrobiales	OM1 clade	Candidatus Actinomarina
module 3	ASV113	Bacteroidetes	Flavobacteriia	Flavobacteriales	Flavobacteriaceae	NS4 marine group
module 3	ASV138	Bacteroidetes	Flavobacteriia	Flavobacteriales	Flavobacteriaceae	NS4 marine group
module 3	ASV5754	Bacteroidetes	Flavobacteriia	Flavobacteriales	Flavobacteriaceae	NS5 marine group
module 3	ASV2372	Actinobacteria	Acidimicrobiia	Acidimicrobiales	OM1 clade	Candidatus Actinomarina
module 3	ASV8738	Proteobacteria	Gammaproteobacteria	Cellvibrionales	Porticoccaceae	SAR92 clade
module 3	ASV2529	Actinobacteria	Acidimicrobiia	Acidimicrobiales	OM1 clade	Candidatus Actinomarina
module 3	ASV88	Bacteroidetes	Flavobacteriia	Flavobacteriales	Flavobacteriaceae	NS4 marine group
module 3	ASV148	Bacteroidetes	Flavobacteriia	Flavobacteriales	Flavobacteriaceae	NS4 marine group
module 3	ASV263	Bacteroidetes	Flavobacteriia	Flavobacteriales	Flavobacteriaceae	Tenacibaculum
module 3	ASV180	Bacteroidetes	Flavobacteriia	Flavobacteriales	Flavobacteriaceae	Tenacibaculum
module 3	ASV217	Bacteroidetes	Flavobacteriia	Flavobacteriales	Flavobacteriaceae	Tenacibaculum
module 3	ASV691	Bacteroidetes	Flavobacteriia	Flavobacteriales	Flavobacteriaceae	Formosa
module 3	ASV1148	Bacteroidetes	Flavobacteriia	Flavobacteriales	Flavobacteriaceae	Formosa
module 3	ASV2065	Actinobacteria	Acidimicrobiia	Acidimicrobiales	OM1 clade	Candidatus Actinomarina
module 3	ASV817	Bacteroidetes	Flavobacteriia	Flavobacteriales	Flavobacteriaceae	Formosa
module 3	ASV302	Bacteroidetes	Flavobacteriia	Flavobacteriales	Flavobacteriaceae	Tenacibaculum
module 3	ASV1245	Bacteroidetes	Flavobacteriia	Flavobacteriales	Flavobacteriaceae	Formosa
module 3	ASV1046	Bacteroidetes	Flavobacteriia	Flavobacteriales	Flavobacteriaceae	Formosa
module 3	ASV1151	Bacteroidetes	Flavobacteriia	Flavobacteriales	Flavobacteriaceae
module 3	ASV1002	Bacteroidetes	Flavobacteriia	Flavobacteriales	Flavobacteriaceae
module 3	ASV2109	Proteobacteria	Alphaproteobacteria	Rhodobacterales	Rhodobacteraceae	Planktomarina
module 3	ASV1013	Bacteroidetes	Flavobacteriia	Flavobacteriales	Flavobacteriaceae	Formosa
module 3	ASV801	Bacteroidetes	Flavobacteriia	Flavobacteriales	Flavobacteriaceae
module 3	ASV3476	Proteobacteria	Gammaproteobacteria	Cellvibrionales	Porticoccaceae	SAR92 clade
module 3	ASV879	Bacteroidetes	Flavobacteriia	Flavobacteriales	Flavobacteriaceae
module 3	ASV934	Bacteroidetes	Flavobacteriia	Flavobacteriales	Flavobacteriaceae	Formosa
module 3	ASV4073	Bacteroidetes	Flavobacteriia	Flavobacteriales	NS9 marine group
module 3	ASV4614	Bacteroidetes	Flavobacteriia	Flavobacteriales	NS9 marine group
module 3	ASV479	Bacteroidetes	Flavobacteriia	Flavobacteriales	Flavobacteriaceae	Tenacibaculum
module 3	ASV6384	Verrucomicrobia	Opitutae	MB11C04 marine group
module 3	ASV2379	Proteobacteria	Alphaproteobacteria	Rhodobacterales	Rhodobacteraceae	Planktomarina
module 3	ASV1821	Proteobacteria	Alphaproteobacteria	Rhodobacterales	Rhodobacteraceae	Planktomarina
module 3	ASV670	Bacteroidetes	Flavobacteriia	Flavobacteriales	Flavobacteriaceae	Tenacibaculum
module 3	ASV586	Bacteroidetes	Flavobacteriia	Flavobacteriales	Flavobacteriaceae	Tenacibaculum
module 3	ASV4792	Proteobacteria	Deltaproteobacteria	Bdellovibrionales	Bdellovibrionaceae	OM27 clade
module 3	ASV2108	Actinobacteria	Acidimicrobiia	Acidimicrobiales	OM1 clade	Candidatus Actinomarina
module 3	ASV5588	Bacteroidetes	Flavobacteriia	Flavobacteriales	Cryomorphaceae	NS10 marine group
module 3	ASV564	Bacteroidetes	Flavobacteriia	Flavobacteriales	Flavobacteriaceae	Formosa
module 3	ASV727	Bacteroidetes	Flavobacteriia	Flavobacteriales	Flavobacteriaceae	Tenacibaculum
module 3	ASV689	Bacteroidetes	Flavobacteriia	Flavobacteriales	Cryomorphaceae	Fluviicola
module 3	ASV258	Verrucomicrobia	Verrucomicrobiae	Verrucomicrobiales	Verrucomicrobiaceae	Roseibacillus
module 3	ASV2786	Proteobacteria	Alphaproteobacteria	Rhodospirillales	Rhodospirillaceae
module 3	ASV448	Bacteroidetes	Flavobacteriia	Flavobacteriales	Cryomorphaceae	Fluviicola
module 3	ASV438	Bacteroidetes	Flavobacteriia	Flavobacteriales	Flavobacteriaceae	Formosa
module 3	ASV621	Bacteroidetes	Flavobacteriia	Flavobacteriales	Cryomorphaceae	Fluviicola
module 3	ASV2886	Proteobacteria	Alphaproteobacteria	Rhodobacterales	Rhodobacteraceae
module 3	ASV549	Bacteroidetes	Flavobacteriia	Flavobacteriales	Cryomorphaceae
module 3	ASV495	Bacteroidetes	Flavobacteriia	Flavobacteriales	Flavobacteriaceae	Formosa
module 3	ASV93	Bacteroidetes	Flavobacteriia	Flavobacteriales	Flavobacteriaceae	Ulvibacter
module 3	ASV359	Bacteroidetes	Flavobacteriia	Flavobacteriales	Flavobacteriaceae	Formosa
module 3	ASV421	Verrucomicrobia	Verrucomicrobiae	Verrucomicrobiales	Verrucomicrobiaceae	Roseibacillus
module 3	ASV465	Bacteroidetes	Flavobacteriia	Flavobacteriales	Cryomorphaceae
module 3	ASV3105	Bacteroidetes	Flavobacteriia	Flavobacteriales	Flavobacteriaceae	Formosa
module 3	ASV781	Bacteroidetes	Flavobacteriia	Flavobacteriales	Cryomorphaceae
module 3	ASV326	Verrucomicrobia	Verrucomicrobiae	Verrucomicrobiales	Verrucomicrobiaceae	Roseibacillus
module 3	ASV678	Bacteroidetes	Flavobacteriia	Flavobacteriales	Cryomorphaceae
module 3	ASV535	Bacteroidetes	Flavobacteriia	Flavobacteriales	Cryomorphaceae	Fluviicola
module 3	ASV1067	Bacteroidetes	Flavobacteriia	Flavobacteriales	Cryomorphaceae
module 3	ASV2444	Proteobacteria	Alphaproteobacteria	Rhodobacterales	Rhodobacteraceae
module 3	ASV380	Verrucomicrobia	Verrucomicrobiae	Verrucomicrobiales	Verrucomicrobiaceae	Roseibacillus
module 3	ASV3158	Proteobacteria	Alphaproteobacteria	Rhodobacterales	Rhodobacteraceae
module 3	ASV2990	Marinimicrobia (SAR406 clade)
module 3	ASV2781	Marinimicrobia (SAR406 clade)
module 3	ASV874	Bacteroidetes	Flavobacteriia	Flavobacteriales	Cryomorphaceae
module 3	ASV716	Bacteroidetes	Flavobacteriia	Flavobacteriales	Cryomorphaceae
module 3	ASV659	Bacteroidetes	Flavobacteriia	Flavobacteriales	Cryomorphaceae
module 3	ASV1417	Bacteroidetes	Flavobacteriia	Flavobacteriales	Cryomorphaceae
module 3	ASV3446	Proteobacteria	Alphaproteobacteria	Rhodobacterales	Rhodobacteraceae
module 3	ASV2616	Marinimicrobia (SAR406 clade)
module 3	ASV1229	Bacteroidetes	Flavobacteriia	Flavobacteriales	Cryomorphaceae
module 3	ASV833	Bacteroidetes	Flavobacteriia	Flavobacteriales	Cryomorphaceae
module 3	ASV83	Bacteroidetes	Flavobacteriia	Flavobacteriales	Flavobacteriaceae	Ulvibacter
module 3	ASV1499	Bacteroidetes	Flavobacteriia	Flavobacteriales	Cryomorphaceae
module 3	ASV899	Bacteroidetes	Flavobacteriia	Flavobacteriales	Flavobacteriaceae
module 3	ASV3390	Marinimicrobia (SAR406 clade)
module 3	ASV810	Bacteroidetes	Flavobacteriia	Flavobacteriales	Flavobacteriaceae
module 3	ASV7339	Proteobacteria	Alphaproteobacteria	Rickettsiales	SAR116 clade
module 3	ASV3083	Marinimicrobia (SAR406 clade)
module 3	ASV3575	Marinimicrobia (SAR406 clade)
module 3	ASV5474	Proteobacteria	Gammaproteobacteria	Oceanospirillales	OM182 clade
module 3	ASV989	Bacteroidetes	Flavobacteriia	Flavobacteriales	Flavobacteriaceae
module 3	ASV652	Bacteroidetes	Flavobacteriia	Flavobacteriales	Flavobacteriaceae
module 3	ASV762	Bacteroidetes	Flavobacteriia	Flavobacteriales	Flavobacteriaceae
module 3	ASV618	Proteobacteria	Gammaproteobacteria	Chromatiales	Chromatiaceae	Rheinheimera
module 3	ASV2537	Bacteroidetes	Flavobacteriia	Flavobacteriales	Flavobacteriaceae	NS5 marine group
module 3	ASV2642	Bacteroidetes	Flavobacteriia	Flavobacteriales	Flavobacteriaceae	NS4 marine group
module 3	ASV880	Proteobacteria	Gammaproteobacteria	Chromatiales	Chromatiaceae	Rheinheimera
module 3	ASV839	Proteobacteria	Gammaproteobacteria	Chromatiales	Chromatiaceae	Rheinheimera
module 3	ASV74	Bacteroidetes	Flavobacteriia	Flavobacteriales	Flavobacteriaceae	Ulvibacter
module 3	ASV4042	Bacteroidetes	Flavobacteriia	Flavobacteriales	Cryomorphaceae
module 3	ASV3477	Bacteroidetes	Flavobacteriia	Flavobacteriales	Flavobacteriaceae	NS5 marine group
module 3	ASV109	Verrucomicrobia	Verrucomicrobiae	Verrucomicrobiales	Verrucomicrobiaceae	Persicirhabdus
module 3	ASV2754	Bacteroidetes	Flavobacteriia	Flavobacteriales	Flavobacteriaceae	NS4 marine group
module 3	ASV236	Proteobacteria	Gammaproteobacteria	Oceanospirillales	Oceanospirillaceae	Pseudohongiella
module 3	ASV4106	Bacteroidetes	Flavobacteriia	Flavobacteriales	Cryomorphaceae
module 3	ASV94	Verrucomicrobia	Verrucomicrobiae	Verrucomicrobiales	Verrucomicrobiaceae	Persicirhabdus
module 3	ASV82	Verrucomicrobia	Verrucomicrobiae	Verrucomicrobiales	Verrucomicrobiaceae	Persicirhabdus
module 3	ASV103	Verrucomicrobia	Verrucomicrobiae	Verrucomicrobiales	Verrucomicrobiaceae	Persicirhabdus
module 3	ASV72	Verrucomicrobia	Verrucomicrobiae	Verrucomicrobiales	Verrucomicrobiaceae	Persicirhabdus
module 3	ASV125	Verrucomicrobia	Verrucomicrobiae	Verrucomicrobiales	Verrucomicrobiaceae	Persicirhabdus
module 3	ASV121	Verrucomicrobia	Verrucomicrobiae	Verrucomicrobiales	Verrucomicrobiaceae	Persicirhabdus
module 3	ASV3325	Bacteroidetes	Flavobacteriia	Flavobacteriales	Cryomorphaceae
module 3	ASV3070	Bacteroidetes	Flavobacteriia	Flavobacteriales	Flavobacteriaceae	NS5 marine group
module 3	ASV739	Proteobacteria	Gammaproteobacteria	Chromatiales	Chromatiaceae	Rheinheimera
module 3	ASV117	Verrucomicrobia	Verrucomicrobiae	Verrucomicrobiales	Verrucomicrobiaceae	Persicirhabdus
module 3	ASV14	Bacteria
module 3	ASV19	Bacteria
module 3	ASV1525	Proteobacteria	Alphaproteobacteria	Rhodobacterales	Rhodobacteraceae
module 3	ASV1070	Proteobacteria	Alphaproteobacteria	Rhodobacterales	Rhodobacteraceae
module 3	ASV1505	Proteobacteria	Alphaproteobacteria	Rhodobacterales	Rhodobacteraceae
module 3	ASV3408	Bacteroidetes	Flavobacteriia	Flavobacteriales	Flavobacteriaceae	NS5 marine group
module 3	ASV28	Bacteria
module 3	ASV25	Bacteria
module 3	ASV1271	Bacteroidetes	Sphingobacteriia	Sphingobacteriales	Saprospiraceae
module 3	ASV1326	Proteobacteria	Alphaproteobacteria	Rhodobacterales	Rhodobacteraceae
module 3	ASV1043	Bacteroidetes	Sphingobacteriia	Sphingobacteriales	Saprospiraceae
module 3	ASV164	Proteobacteria	Gammaproteobacteria	Oceanospirillales	Oceanospirillaceae	Pseudohongiella
module 3	ASV868	Bacteroidetes	Sphingobacteriia	Sphingobacteriales	Saprospiraceae
module 3	ASV201	Proteobacteria	Gammaproteobacteria	Oceanospirillales	Oceanospirillaceae	Pseudohongiella
module 3	ASV1198	Bacteroidetes	Sphingobacteriia	Sphingobacteriales	Saprospiraceae
module 3	ASV3553	Proteobacteria	Gammaproteobacteria	Oceanospirillales	Oceanospirillaceae	Balneatrix
module 3	ASV1809	Bacteroidetes	Flavobacteriia	Flavobacteriales	Flavobacteriaceae	Ulvibacter
module 3	ASV1500	Bacteroidetes	Flavobacteriia	Flavobacteriales	Flavobacteriaceae	Ulvibacter
module 3	ASV5536	Bacteroidetes	Flavobacteriia	Flavobacteriales	Flavobacteriaceae	Polaribacter 4
module 3	ASV3342	Bacteroidetes	Flavobacteriia	Flavobacteriales	Flavobacteriaceae
module 3	ASV1810	Proteobacteria	Alphaproteobacteria	Rhodobacterales	Rhodobacteraceae	Sulfitobacter
module 3	ASV1575	Proteobacteria	Alphaproteobacteria	Rhodobacterales	Rhodobacteraceae	Sulfitobacter
module 3	ASV1705	Verrucomicrobia	Opitutae	Puniceicoccales	Puniceicoccaceae	Lentimonas
module 3	ASV2199	Proteobacteria	Alphaproteobacteria	Rhodobacterales	Rhodobacteraceae	Sulfitobacter
module 3	ASV1989	Proteobacteria	Alphaproteobacteria	Rhodobacterales	Rhodobacteraceae	Sulfitobacter
module 3	ASV1603	Verrucomicrobia	Opitutae	Puniceicoccales	Puniceicoccaceae	Lentimonas
module 3	ASV1330	Verrucomicrobia	Opitutae	Puniceicoccales	Puniceicoccaceae	Lentimonas
module 3	ASV1194	Verrucomicrobia	Opitutae	Puniceicoccales	Puniceicoccaceae	Lentimonas
module 3	ASV4497	Bacteroidetes	Flavobacteriia	Flavobacteriales	Flavobacteriaceae	Polaribacter 3
module 3	ASV5204	Bacteroidetes	Flavobacteriia	Flavobacteriales	Flavobacteriaceae
module 3	ASV4950	Proteobacteria	Gammaproteobacteria	Cellvibrionales	Porticoccaceae	SAR92 clade
module 3	ASV4650	Proteobacteria	Gammaproteobacteria	Cellvibrionales	Porticoccaceae	SAR92 clade
module 3	ASV2957	Bacteroidetes	Flavobacteriia	Flavobacteriales	Cryomorphaceae	Fluviicola
module 3	ASV4103	Proteobacteria	Alphaproteobacteria	Rhodobacterales	Rhodobacteraceae	Sulfitobacter
module 3	ASV6176	Bacteroidetes	Flavobacteriia	Flavobacteriales	Flavobacteriaceae
module 3	ASV5580	Bacteroidetes	Flavobacteriia	Flavobacteriales	Flavobacteriaceae	Flavicella
module 3	ASV5166	Bacteroidetes	Flavobacteriia	Flavobacteriales	Flavobacteriaceae
module 3	ASV917	Bacteroidetes	Flavobacteriia	Flavobacteriales	Flavobacteriaceae	NS4 marine group
module 3	ASV757	Bacteroidetes	Flavobacteriia	Flavobacteriales	Flavobacteriaceae	NS4 marine group
module 3	ASV860	Bacteroidetes	Flavobacteriia	Flavobacteriales	Flavobacteriaceae	NS4 marine group
module 3	ASV622	Bacteroidetes	Flavobacteriia	Flavobacteriales	Flavobacteriaceae	NS4 marine group
module 4	ASV1538	Proteobacteria	Alphaproteobacteria	SAR11 clade	Surface 1
module 4	ASV1214	Proteobacteria	Alphaproteobacteria	SAR11 clade	Surface 1
module 4	ASV1254	Proteobacteria	Alphaproteobacteria	SAR11 clade
module 4	ASV976	Proteobacteria	Alphaproteobacteria	SAR11 clade	Surface 1
module 4	ASV1381	Proteobacteria	Alphaproteobacteria	SAR11 clade	Surface 1
module 4	ASV1743	Proteobacteria	Alphaproteobacteria	SAR11 clade
module 4	ASV1564	Proteobacteria	Alphaproteobacteria	SAR11 clade
module 4	ASV2730	Proteobacteria	Alphaproteobacteria	SAR11 clade	Surface 1
module 4	ASV1721	Proteobacteria	Alphaproteobacteria	SAR11 clade
module 4	ASV1490	Marinimicrobia (SAR406 clade)
module 4	ASV1352	Marinimicrobia (SAR406 clade)
module 4	ASV1299	Proteobacteria	Alphaproteobacteria	SAR11 clade	Surface 1
module 4	ASV1814	Proteobacteria	Alphaproteobacteria	SAR11 clade	Surface 1
module 4	ASV1719	Proteobacteria	Alphaproteobacteria	SAR11 clade
module 4	ASV1518	Marinimicrobia (SAR406 clade)
module 4	ASV1169	Marinimicrobia (SAR406 clade)
module 4	ASV1653	Proteobacteria	Alphaproteobacteria	SAR11 clade	Surface 1
module 4	ASV1460	Proteobacteria	Alphaproteobacteria	SAR11 clade	Surface 1
module 4	ASV11227	Proteobacteria	Alphaproteobacteria	SAR11 clade	Deep 1
module 4	ASV2750	Bacteroidetes	Flavobacteriia	Flavobacteriales	NS9 marine group
module 4	ASV3024	Proteobacteria	Alphaproteobacteria	SAR11 clade	Surface 1
module 4	ASV2960	Bacteroidetes	Flavobacteriia	Flavobacteriales	NS9 marine group
module 4	ASV426	Proteobacteria	Alphaproteobacteria	SAR11 clade	Surface 1
module 4	ASV5431	Bacteroidetes	Flavobacteriia	Flavobacteriales	NS9 marine group
module 4	ASV95	Proteobacteria	Gammaproteobacteria	Oceanospirillales	JL-ETNP-Y6
module 4	ASV123	Proteobacteria	Gammaproteobacteria	Oceanospirillales	JL-ETNP-Y6
module 4	ASV5148	Marinimicrobia (SAR406 clade)
module 4	ASV155	Proteobacteria	Gammaproteobacteria	Oceanospirillales	JL-ETNP-Y6
module 4	ASV5711	Marinimicrobia (SAR406 clade)
module 4	ASV3358	Proteobacteria	Alphaproteobacteria	SAR11 clade
module 4	ASV4928	Bacteroidetes	Flavobacteriia	Flavobacteriales	NS9 marine group
module 4	ASV6237	Bacteroidetes	Flavobacteriia	Flavobacteriales	Flavobacteriaceae	NS2b marine group
module 4	ASV2206	Proteobacteria	Alphaproteobacteria	SAR11 clade	Surface 1
module 4	ASV442	Proteobacteria	Alphaproteobacteria	SAR11 clade	Surface 1
module 4	ASV4886	Bacteroidetes	Flavobacteriia	Flavobacteriales	NS9 marine group
module 4	ASV3754	Proteobacteria	Alphaproteobacteria	SAR11 clade
module 4	ASV5192	Proteobacteria	Alphaproteobacteria	SAR11 clade	Surface 4
module 4	ASV4911	Bacteroidetes	Flavobacteriia	Flavobacteriales	Flavobacteriaceae	NS2b marine group
module 4	ASV5772	Bacteroidetes	Flavobacteriia	Flavobacteriales	Flavobacteriaceae	NS2b marine group
module 4	ASV3181	Proteobacteria	Alphaproteobacteria	SAR11 clade	Surface 1
module 4	ASV2700	Proteobacteria	Alphaproteobacteria	SAR11 clade	Surface 1
module 4	ASV4763	Proteobacteria	Alphaproteobacteria	SAR11 clade
module 4	ASV6695	Proteobacteria	Alphaproteobacteria	SAR11 clade	Deep 1
module 4	ASV7304	Proteobacteria	Alphaproteobacteria	SAR11 clade	Deep 1
module 4	ASV8714	Proteobacteria	Alphaproteobacteria	SAR11 clade	Deep 1
module 4	ASV1041	Actinobacteria	Acidimicrobiia	Acidimicrobiales	Sva0996 marine group
module 4	ASV3775	Proteobacteria	Alphaproteobacteria	SAR11 clade
module 4	ASV3362	Proteobacteria	Alphaproteobacteria	SAR11 clade	Surface 1
module 4	ASV668	Bacteroidetes	Flavobacteriia	Flavobacteriales	Flavobacteriaceae	NS4 marine group
module 4	ASV543	Proteobacteria	Alphaproteobacteria	SAR11 clade	Surface 1
module 4	ASV565	Bacteroidetes	Flavobacteriia	Flavobacteriales	Flavobacteriaceae	NS4 marine group
module 4	ASV1304	Actinobacteria	Acidimicrobiia	Acidimicrobiales	Sva0996 marine group
module 4	ASV820	Bacteroidetes	Flavobacteriia	Flavobacteriales	Flavobacteriaceae	NS4 marine group
module 4	ASV767	Bacteroidetes	Flavobacteriia	Flavobacteriales	Flavobacteriaceae	NS4 marine group
module 4	ASV2363	Bacteroidetes	Flavobacteriia	Flavobacteriales	Flavobacteriaceae	Aquibacter
module 4	ASV8878	Proteobacteria	Alphaproteobacteria	SAR11 clade	Deep 1
module 4	ASV4439	Proteobacteria	Alphaproteobacteria	SAR11 clade
module 4	ASV4490	Nitrospinae	Nitrospinia	Nitrospinales	Nitrospinaceae
module 4	ASV2740	Proteobacteria	Gammaproteobacteria	Salinisphaerales	Salinisphaeraceae	ZD0417 marine group
module 4	ASV2229	Proteobacteria	Gammaproteobacteria	Salinisphaerales	Salinisphaeraceae	ZD0417 marine group
module 4	ASV2824	Bacteroidetes	Flavobacteriia	Flavobacteriales	Flavobacteriaceae	Aquibacter
module 4	ASV4356	Proteobacteria	Deltaproteobacteria	SAR324 clade(Marine group B)
module 4	ASV2013	Proteobacteria	Gammaproteobacteria	Salinisphaerales	Salinisphaeraceae	ZD0417 marine group
module 4	ASV5581	Proteobacteria	Deltaproteobacteria	SAR324 clade(Marine group B)
module 4	ASV5144	Proteobacteria	Deltaproteobacteria	SAR324 clade(Marine group B)
module 4	ASV2471	Proteobacteria	Gammaproteobacteria	Salinisphaerales	Salinisphaeraceae	ZD0417 marine group
module 4	ASV1325	Proteobacteria	Alphaproteobacteria	SAR11 clade	Surface 1
module 4	ASV4630	Nitrospinae	Nitrospinia	Nitrospinales	Nitrospinaceae
module 4	ASV12225	Proteobacteria	Alphaproteobacteria	Rhodospirillales	Rhodospirillaceae
module 4	ASV8341	Nitrospinae	Nitrospinia	Nitrospinales	Nitrospinaceae	Nitrospina
module 4	ASV1625	Proteobacteria	Alphaproteobacteria	SAR11 clade	Surface 1
module 4	ASV5785	Proteobacteria	Deltaproteobacteria	SAR324 clade(Marine group B)
module 4	ASV3642	Nitrospinae	Nitrospinia	Nitrospinales	Nitrospinaceae
module 4	ASV3097	Bacteroidetes	Flavobacteriia	Flavobacteriales	Flavobacteriaceae	Aquibacter
module 4	ASV1815	Proteobacteria	Alphaproteobacteria	SAR11 clade	Surface 1
module 4	ASV13469	Proteobacteria	Deltaproteobacteria	SAR324 clade(Marine group B)
module 4	ASV5529	Proteobacteria	Gammaproteobacteria	Xanthomonadales	JTB255 marine benthic group
module 4	ASV3169	Nitrospinae	Nitrospinia	Nitrospinales	Nitrospinaceae
module 4	ASV13277	Proteobacteria	Deltaproteobacteria	SAR324 clade(Marine group B)
module 4	ASV5190	Bacteroidetes	Flavobacteriia	Flavobacteriales	NS9 marine group
module 4	ASV11151	Proteobacteria	Deltaproteobacteria	SAR324 clade(Marine group B)
module 4	ASV1448	Proteobacteria	Alphaproteobacteria	SAR11 clade	Surface 1
module 4	ASV7601	Nitrospinae	Nitrospinia	Nitrospinales	Nitrospinaceae	Nitrospina
module 4	ASV12911	Proteobacteria	Deltaproteobacteria	SAR324 clade(Marine group B)
module 4	ASV9046	Nitrospinae	Nitrospinia	Nitrospinales	Nitrospinaceae	Nitrospina
module 4	ASV8798	Proteobacteria	Deltaproteobacteria	SAR324 clade(Marine group B)
module 4	ASV14551	Bacteroidetes	Flavobacteriia	Flavobacteriales	NS7 marine group
module 4	ASV4021	Proteobacteria	Alphaproteobacteria	Rhodobacterales	Rhodobacteraceae
module 4	ASV84	Actinobacteria	Acidimicrobiia	Acidimicrobiales	Sva0996 marine group
module 4	ASV131	Actinobacteria	Acidimicrobiia	Acidimicrobiales	Sva0996 marine group
module 4	ASV4624	Proteobacteria	Alphaproteobacteria	Rhodobacterales	Rhodobacteraceae
module 4	ASV99	Actinobacteria	Acidimicrobiia	Acidimicrobiales	Sva0996 marine group
module 4	ASV3562	Bacteroidetes	Flavobacteriia	Flavobacteriales	NS9 marine group
module 4	ASV134	Actinobacteria	Acidimicrobiia	Acidimicrobiales	Sva0996 marine group
module 4	ASV3641	Bacteroidetes	Flavobacteriia	Flavobacteriales	NS9 marine group
module 4	ASV5930	Bacteroidetes	Flavobacteriia	Flavobacteriales	NS9 marine group
module 4	ASV7154	Marinimicrobia (SAR406 clade)
module 5	ASV1157	Proteobacteria	Alphaproteobacteria	Rhodobacterales	Rhodobacteraceae
module 5	ASV1507	Proteobacteria	Alphaproteobacteria	Rhodobacterales	Rhodobacteraceae
module 5	ASV1363	Proteobacteria	Alphaproteobacteria	Rhodobacterales	Rhodobacteraceae
module 5	ASV1648	Proteobacteria	Alphaproteobacteria	Rhodobacterales	Rhodobacteraceae
module 5	ASV1164	Proteobacteria	Gammaproteobacteria	Cellvibrionales	Porticoccaceae	SAR92 clade
module 5	ASV984	Proteobacteria	Gammaproteobacteria	Cellvibrionales	Porticoccaceae	SAR92 clade
module 5	ASV1393	Proteobacteria	Gammaproteobacteria	Cellvibrionales	Porticoccaceae	SAR92 clade
module 5	ASV1263	Proteobacteria	Gammaproteobacteria	Cellvibrionales	Porticoccaceae	SAR92 clade
module 5	ASV2625	Proteobacteria	Gammaproteobacteria	Salinisphaerales	Salinisphaeraceae	ZD0417 marine group
module 5	ASV1908	Proteobacteria	Gammaproteobacteria	Salinisphaerales	Salinisphaeraceae	ZD0417 marine group
module 5	ASV2693	Proteobacteria	Gammaproteobacteria	Salinisphaerales	Salinisphaeraceae	ZD0417 marine group
module 5	ASV2350	Proteobacteria	Gammaproteobacteria	Salinisphaerales	Salinisphaeraceae	ZD0417 marine group
module 5	ASV198	Proteobacteria	Gammaproteobacteria	Salinisphaerales	Salinisphaeraceae	Salinisphaera
module 5	ASV5165	Chloroflexi	SAR202 clade
module 5	ASV4666	Chloroflexi	SAR202 clade
module 5	ASV4024	Chloroflexi	SAR202 clade
module 5	ASV5207	Chloroflexi	SAR202 clade
module 5	ASV4521	Proteobacteria	Betaproteobacteria	Methylophilales	Methylophilaceae	OM43 clade
module 5	ASV7386	Proteobacteria	Alphaproteobacteria	Rhodospirillales	Rhodospirillaceae
module 5	ASV222	Proteobacteria	Gammaproteobacteria	Salinisphaerales	Salinisphaeraceae	Salinisphaera
module 5	ASV3018	Bacteroidetes	Flavobacteriia	Flavobacteriales	Flavobacteriaceae	NS2b marine group
module 5	ASV161	Proteobacteria	Gammaproteobacteria	Salinisphaerales	Salinisphaeraceae	Salinisphaera
module 5	ASV6600	Marinimicrobia (SAR406 clade)
module 5	ASV3750	Bacteroidetes	Flavobacteriia	Flavobacteriales	NS7 marine group
module 5	ASV2709	Bacteroidetes	Flavobacteriia	Flavobacteriales	Flavobacteriaceae	NS2b marine group
module 5	ASV237	Proteobacteria	Gammaproteobacteria	Salinisphaerales	Salinisphaeraceae	Salinisphaera
module 5	ASV5822	Nitrospinae	Nitrospinia	Nitrospinales	Nitrospinaceae
module 5	ASV3038	Nitrospinae	Nitrospinia	Nitrospinales	Nitrospinaceae
module 5	ASV5839	Verrucomicrobia	Opitutae	MB11C04 marine group
module 5	ASV5199	Nitrospinae	Nitrospinia	Nitrospinales	Nitrospinaceae
module 5	ASV2403	Bacteroidetes	Flavobacteriia	Flavobacteriales	Flavobacteriaceae	NS2b marine group
module 5	ASV866	Proteobacteria	Gammaproteobacteria	Oceanospirillales	JL-ETNP-Y6
module 5	ASV717	Proteobacteria	Gammaproteobacteria	Oceanospirillales	JL-ETNP-Y6
module 5	ASV2588	Nitrospinae	Nitrospinia	Nitrospinales	Nitrospinaceae
module 5	ASV6792	Nitrospinae	Nitrospinia	Nitrospinales	Nitrospinaceae
module 5	ASV3952	Nitrospinae	Nitrospinia	Nitrospinales	Nitrospinaceae
module 5	ASV1835	Proteobacteria	Gammaproteobacteria	Oceanospirillales	Oceanospirillaceae	Pseudohongiella
module 5	ASV4252	Nitrospinae	Nitrospinia	Nitrospinales	Nitrospinaceae
module 5	ASV1570	Proteobacteria	Gammaproteobacteria	Oceanospirillales	Oceanospirillaceae	Pseudohongiella
module 5	ASV2996	Nitrospinae	Nitrospinia	Nitrospinales	Nitrospinaceae
module 5	ASV1089	Proteobacteria	Gammaproteobacteria	Oceanospirillales	JL-ETNP-Y6
module 5	ASV5106	Nitrospinae	Nitrospinia	Nitrospinales	Nitrospinaceae
module 5	ASV7153	Nitrospinae	Nitrospinia	Nitrospinales	Nitrospinaceae
module 5	ASV2490	Nitrospinae	Nitrospinia	Nitrospinales	Nitrospinaceae
module 5	ASV1000	Proteobacteria	Gammaproteobacteria	Oceanospirillales	JL-ETNP-Y6
module 5	ASV5206	Proteobacteria	Alphaproteobacteria	SAR11 clade	Surface 4
module 5	ASV5392	Proteobacteria	Alphaproteobacteria	SAR11 clade	Surface 4
module 5	ASV1418	Proteobacteria	Gammaproteobacteria	Oceanospirillales	Oceanospirillaceae	Pseudohongiella
module 5	ASV4814	Nitrospinae	Nitrospinia	Nitrospinales	Nitrospinaceae
module 5	ASV6341	Proteobacteria	Alphaproteobacteria	Rhizobiales	PS1 clade
module 5	ASV1854	Proteobacteria	Gammaproteobacteria	Oceanospirillales	Oceanospirillaceae	Pseudohongiella
module 5	ASV247	Marinimicrobia (SAR406 clade)
module 5	ASV374	Marinimicrobia (SAR406 clade)
module 5	ASV3561	Proteobacteria	Gammaproteobacteria	Cellvibrionales	Porticoccaceae
module 5	ASV309	Marinimicrobia (SAR406 clade)
module 5	ASV391	Marinimicrobia (SAR406 clade)
module 5	ASV4952	Proteobacteria	Gammaproteobacteria	E01-9C-26 marine group
module 5	ASV1340	Proteobacteria	Gammaproteobacteria	Salinisphaerales	Salinisphaeraceae	ZD0417 marine group
module 5	ASV1946	Nitrospinae	Nitrospinia	Nitrospinales	Nitrospinaceae
module 5	ASV12848	Bacteroidetes	Flavobacteriia	Flavobacteriales	Flavobacteriaceae	Pseudofulvibacter
module 5	ASV978	Proteobacteria	Gammaproteobacteria	Salinisphaerales	Salinisphaeraceae	ZD0417 marine group
module 5	ASV1414	Proteobacteria	Gammaproteobacteria	Salinisphaerales	Salinisphaeraceae	ZD0417 marine group
module 5	ASV1683	Nitrospinae	Nitrospinia	Nitrospinales	Nitrospinaceae
module 5	ASV1158	Proteobacteria	Gammaproteobacteria	Salinisphaerales	Salinisphaeraceae	ZD0417 marine group
module 5	ASV5180	Chloroflexi	SAR202 clade	marine metagenome
module 5	ASV6930	Bacteroidetes	Flavobacteriia	Flavobacteriales	Flavobacteriaceae	Pseudofulvibacter
module 5	ASV2118	Nitrospinae	Nitrospinia	Nitrospinales	Nitrospinaceae
module 5	ASV6667	Bacteroidetes	Flavobacteriia	Flavobacteriales	Flavobacteriaceae	Pseudofulvibacter
module 5	ASV1478	Nitrospinae	Nitrospinia	Nitrospinales	Nitrospinaceae
module 5	ASV3247	Actinobacteria	Acidimicrobiia	Acidimicrobiales	Sva0996 marine group
module 5	ASV6352	Proteobacteria	Alphaproteobacteria	Rhodospirillales	Rhodospirillaceae
module 5	ASV862	Actinobacteria	Acidimicrobiia	Acidimicrobiales	Sva0996 marine group
module 5	ASV887	Actinobacteria	Acidimicrobiia	Acidimicrobiales	Sva0996 marine group
module 5	ASV606	Actinobacteria	Acidimicrobiia	Acidimicrobiales	Sva0996 marine group
module 5	ASV723	Actinobacteria	Acidimicrobiia	Acidimicrobiales	Sva0996 marine group
module 5	ASV4386	Bacteroidetes	Flavobacteriia	Flavobacteriales	Flavobacteriaceae	Pseudofulvibacter
module 5	ASV3804	Verrucomicrobia	Opitutae	MB11C04 marine group
module 5	ASV5963	Bacteroidetes	Flavobacteriia	Flavobacteriales	Flavobacteriaceae	Pseudofulvibacter
module 5	ASV4107	Verrucomicrobia	Opitutae	MB11C04 marine group
module 5	ASV3378	Actinobacteria	Acidimicrobiia	Acidimicrobiales	Sva0996 marine group
module 5	ASV9221	Marinimicrobia (SAR406 clade)
module 5	ASV4960	Bacteroidetes	Flavobacteriia	Flavobacteriales	Flavobacteriaceae	Pseudofulvibacter
module 5	ASV10174	Proteobacteria	Gammaproteobacteria	Cellvibrionales	Spongiibacteraceae	Sinobacterium
module 5	ASV745	Bacteroidetes	Flavobacteriia	Flavobacteriales	NS9 marine group
module 5	ASV9019	Proteobacteria	Gammaproteobacteria	Cellvibrionales	Spongiibacteraceae	Sinobacterium
module 5	ASV637	Bacteroidetes	Flavobacteriia	Flavobacteriales	NS9 marine group
module 5	ASV889	Bacteroidetes	Flavobacteriia	Flavobacteriales	NS9 marine group
module 5	ASV5851	Bacteroidetes	Flavobacteriia	Flavobacteriales	Flavobacteriaceae	Pseudofulvibacter
module 5	ASV60	Proteobacteria	Deltaproteobacteria	SAR324 clade(Marine group B)
module 5	ASV5913	Proteobacteria	Gammaproteobacteria	Alteromonadales	Colwelliaceae	Colwellia
module 5	ASV845	Bacteroidetes	Flavobacteriia	Flavobacteriales	NS9 marine group
module 5	ASV50	Proteobacteria	Deltaproteobacteria	SAR324 clade(Marine group B)
module 5	ASV69	Proteobacteria	Deltaproteobacteria	SAR324 clade(Marine group B)
module 5	ASV65	Proteobacteria	Deltaproteobacteria	SAR324 clade(Marine group B)
module 5	ASV3014	Bacteria
module 5	ASV2268	Bacteria
module 5	ASV2657	Bacteria
module 5	ASV2934	Bacteria
module 6	ASV1298	Proteobacteria	Gammaproteobacteria	Oceanospirillales	SAR86 clade
module 6	ASV1748	Proteobacteria	Gammaproteobacteria	Oceanospirillales	SAR86 clade
module 6	ASV1573	Proteobacteria	Gammaproteobacteria	Oceanospirillales	SAR86 clade
module 6	ASV1878	Proteobacteria	Gammaproteobacteria	Oceanospirillales	SAR86 clade
module 6	ASV20928	Proteobacteria	Alphaproteobacteria	SAR11 clade	Surface 1
module 6	ASV22584	Proteobacteria	Alphaproteobacteria	SAR11 clade	Surface 1
module 6	ASV7027	Proteobacteria	Alphaproteobacteria	SAR11 clade	Surface 1
module 6	ASV23442	Proteobacteria	Alphaproteobacteria	SAR11 clade	Surface 1
module 6	ASV5737	Proteobacteria	Alphaproteobacteria	SAR11 clade	Surface 1
module 6	ASV24790	Proteobacteria	Alphaproteobacteria	SAR11 clade	Surface 1
module 6	ASV6542	Proteobacteria	Alphaproteobacteria	SAR11 clade	Surface 1
module 6	ASV7373	Proteobacteria	Alphaproteobacteria	SAR11 clade	Surface 1
module 6	ASV447	Proteobacteria	Alphaproteobacteria	Rhizobiales	PS1 clade
module 6	ASV364	Proteobacteria	Alphaproteobacteria	Rhizobiales	PS1 clade
module 6	ASV541	Proteobacteria	Alphaproteobacteria	Rhizobiales	PS1 clade
module 6	ASV499	Proteobacteria	Alphaproteobacteria	Rhizobiales	PS1 clade
module 6	ASV30274	Proteobacteria	Alphaproteobacteria	SAR11 clade	Surface 1
module 6	ASV176	Proteobacteria	Gammaproteobacteria	Oceanospirillales	JL-ETNP-Y6
module 6	ASV110	Proteobacteria	Gammaproteobacteria	Oceanospirillales	JL-ETNP-Y6
module 6	ASV141	Proteobacteria	Gammaproteobacteria	Oceanospirillales	JL-ETNP-Y6
module 6	ASV28572	Proteobacteria	Alphaproteobacteria	SAR11 clade	Surface 1
module 6	ASV191	Proteobacteria	Gammaproteobacteria	Oceanospirillales	JL-ETNP-Y6
module 6	ASV2674	Proteobacteria	Alphaproteobacteria	Rhizobiales	PS1 clade
module 6	ASV2810	Proteobacteria	Alphaproteobacteria	Rhizobiales	PS1 clade
module 6	ASV1996	Proteobacteria	Gammaproteobacteria	Oceanospirillales	JL-ETNP-Y6
module 6	ASV1528	Proteobacteria	Gammaproteobacteria	Oceanospirillales	JL-ETNP-Y6
module 6	ASV1073	Bacteroidetes	Flavobacteriia	Flavobacteriales	NS9 marine group
module 6	ASV1379	Proteobacteria	Alphaproteobacteria	Rhodobacterales	Rhodobacteraceae
module 6	ASV1183	Proteobacteria	Alphaproteobacteria	Rhodobacterales	Rhodobacteraceae
module 6	ASV1301	Bacteroidetes	Flavobacteriia	Flavobacteriales	NS9 marine group
module 6	ASV1442	Bacteroidetes	Flavobacteriia	Flavobacteriales	NS9 marine group
module 6	ASV1513	Proteobacteria	Alphaproteobacteria	Rhodospirillales	Rhodospirillaceae	AEGEAN-169 marine group
module 6	ASV1852	Proteobacteria	Alphaproteobacteria	Rhodospirillales	Rhodospirillaceae	AEGEAN-169 marine group
module 6	ASV2164	Proteobacteria	Alphaproteobacteria	Rhodospirillales	Rhodospirillaceae	AEGEAN-169 marine group
module 6	ASV1323	Proteobacteria	Alphaproteobacteria	Rhodobacterales	Rhodobacteraceae
module 6	ASV995	Proteobacteria	Alphaproteobacteria	Rhodobacterales	Rhodobacteraceae
module 6	ASV1763	Proteobacteria	Gammaproteobacteria	Oceanospirillales	JL-ETNP-Y6
module 6	ASV2196	Proteobacteria	Gammaproteobacteria	Oceanospirillales	JL-ETNP-Y6
module 6	ASV1549	Bacteroidetes	Flavobacteriia	Flavobacteriales	NS9 marine group
module 6	ASV2048	Proteobacteria	Alphaproteobacteria	Rhodospirillales	Rhodospirillaceae	AEGEAN-169 marine group
module 6	ASV2729	Proteobacteria	Gammaproteobacteria	Xanthomonadales	JTB255 marine benthic group
module 6	ASV6722	Verrucomicrobia	Opitutae	MB11C04 marine group
module 6	ASV2318	Proteobacteria	Gammaproteobacteria	Xanthomonadales	JTB255 marine benthic group
module 6	ASV2956	Proteobacteria	Gammaproteobacteria	Xanthomonadales	JTB255 marine benthic group
module 6	ASV5781	Marinimicrobia (SAR406 clade)
module 6	ASV4203	Verrucomicrobia	OPB35 soil group
module 6	ASV2849	Proteobacteria	Alphaproteobacteria	SAR11 clade	Surface 1
module 6	ASV3818	Proteobacteria	Alphaproteobacteria	SAR11 clade	Surface 1
module 6	ASV2765	Actinobacteria	Acidimicrobiia	Acidimicrobiales	Sva0996 marine group
module 6	ASV3109	Actinobacteria	Acidimicrobiia	Acidimicrobiales	Sva0996 marine group
module 6	ASV3736	Verrucomicrobia	OPB35 soil group
module 6	ASV2258	Bacteroidetes	Flavobacteriia	Flavobacteriales	Cryomorphaceae	Fluviicola
module 6	ASV3382	Proteobacteria	Alphaproteobacteria	SAR11 clade	Surface 1
module 6	ASV3896	Proteobacteria	Alphaproteobacteria	SAR11 clade	Surface 1
module 6	ASV1450	Proteobacteria	Alphaproteobacteria	Rhodobacterales	Rhodobacteraceae
module 6	ASV2029	Bacteroidetes	Flavobacteriia	Flavobacteriales	Cryomorphaceae	Fluviicola
module 6	ASV1343	Proteobacteria	Gammaproteobacteria	Oceanospirillales	OM182 clade
module 6	ASV1769	Proteobacteria	Gammaproteobacteria	Oceanospirillales	OM182 clade
module 6	ASV1691	Proteobacteria	Alphaproteobacteria	Rhodobacterales	Rhodobacteraceae
module 6	ASV4812	Proteobacteria	Alphaproteobacteria	Rhodobacterales	Rhodobacteraceae
module 6	ASV1598	Proteobacteria	Gammaproteobacteria	Oceanospirillales	OM182 clade
module 6	ASV5262	Proteobacteria	Alphaproteobacteria	Rhodospirillales	Rhodospirillaceae	OM75 clade
module 6	ASV45	Proteobacteria	Gammaproteobacteria	Oceanospirillales	JL-ETNP-Y6
module 6	ASV1947	Proteobacteria	Alphaproteobacteria	Rhodobacterales	Rhodobacteraceae
module 6	ASV40	Proteobacteria	Gammaproteobacteria	Oceanospirillales	JL-ETNP-Y6
module 6	ASV49	Proteobacteria	Gammaproteobacteria	Oceanospirillales	JL-ETNP-Y6
module 6	ASV1906	Proteobacteria	Gammaproteobacteria	Oceanospirillales	OM182 clade
module 6	ASV8574	Verrucomicrobia	Opitutae	MB11C04 marine group
module 6	ASV34	Proteobacteria	Gammaproteobacteria	Oceanospirillales	JL-ETNP-Y6
module 6	ASV4608	Verrucomicrobia	Arctic97B-4 marine group
module 6	ASV5861	Proteobacteria	Alphaproteobacteria	Rhodospirillales	Rhodospirillaceae
module 6	ASV1489	Bacteroidetes	Cytophagia	Cytophagales	Flammeovirgaceae	Marinoscillum
module 6	ASV1847	Bacteroidetes	Cytophagia	Cytophagales	Flammeovirgaceae	Marinoscillum
module 6	ASV2011	Bacteroidetes	Cytophagia	Cytophagales	Flammeovirgaceae	Marinoscillum
module 6	ASV2389	Proteobacteria	Deltaproteobacteria	SAR324 clade(Marine group B)
module 6	ASV2250	Proteobacteria	Deltaproteobacteria	SAR324 clade(Marine group B)
module 6	ASV2406	Proteobacteria	Deltaproteobacteria	SAR324 clade(Marine group B)
module 6	ASV1980	Bacteroidetes	Cytophagia	Cytophagales	Flammeovirgaceae	Marinoscillum
module 6	ASV5618	Proteobacteria	Gammaproteobacteria	Oceanospirillales	SAR86 clade
module 6	ASV1903	Actinobacteria	Acidimicrobiia	Acidimicrobiales	Sva0996 marine group
module 6	ASV1356	Actinobacteria	Acidimicrobiia	Acidimicrobiales	Sva0996 marine group
module 6	ASV1615	Actinobacteria	Acidimicrobiia	Acidimicrobiales	Sva0996 marine group
module 6	ASV1884	Actinobacteria	Acidimicrobiia	Acidimicrobiales	Sva0996 marine group
module 6	ASV4150	Actinobacteria	Acidimicrobiia	Acidimicrobiales	Sva0996 marine group
module 6	ASV3430	Bacteroidetes	Flavobacteriia	Flavobacteriales	NS9 marine group
module 6	ASV4048	Bacteroidetes	Flavobacteriia	Flavobacteriales	NS9 marine group
module 6	ASV1558	Proteobacteria	Deltaproteobacteria	SAR324 clade(Marine group B)
module 6	ASV2116	Proteobacteria	Deltaproteobacteria	SAR324 clade(Marine group B)
module 6	ASV3215	Bacteroidetes	Flavobacteriia	Flavobacteriales	NS9 marine group
module 6	ASV2234	Proteobacteria	Deltaproteobacteria	SAR324 clade(Marine group B)
module 6	ASV6711	Marinimicrobia (SAR406 clade)
module 6	ASV1864	Proteobacteria	Deltaproteobacteria	SAR324 clade(Marine group B)
module 6	ASV4031	Bacteroidetes	Flavobacteriia	Flavobacteriales	NS9 marine group
module 6	ASV4849	Verrucomicrobia	Arctic97B-4 marine group
module 6	ASV2574	Bacteroidetes	Sphingobacteriia	Sphingobacteriales	Saprospiraceae
module 6	ASV1794	Proteobacteria	Deltaproteobacteria	SAR324 clade(Marine group B)
module 6	ASV2395	Bacteroidetes	Sphingobacteriia	Sphingobacteriales	Saprospiraceae
module 6	ASV2035	Bacteroidetes	Sphingobacteriia	Sphingobacteriales	Saprospiraceae
module 6	ASV2687	Bacteroidetes	Sphingobacteriia	Sphingobacteriales	Saprospiraceae
module 6	ASV1978	Actinobacteria	Acidimicrobiia	Acidimicrobiales	Sva0996 marine group
module 6	ASV4438	Bacteroidetes	Flavobacteriia	Flavobacteriales	NS9 marine group
module 7	ASV831	Proteobacteria	Alphaproteobacteria	Rhodobacterales	Rhodobacteraceae	Stappia
module 7	ASV2067	Bacteroidetes	Flavobacteriia	Flavobacteriales	Flavobacteriaceae	Vitellibacter
module 7	ASV2077	Bacteroidetes	Flavobacteriia	Flavobacteriales	Flavobacteriaceae	Vitellibacter
module 7	ASV3681	Bacteroidetes	Cytophagia	Cytophagales	Cyclobacteriaceae
module 7	ASV3007	Bacteroidetes	Cytophagia	Cytophagales	Cyclobacteriaceae
module 7	ASV3360	Bacteroidetes	Cytophagia	Cytophagales	Cyclobacteriaceae
module 7	ASV3882	Bacteroidetes	Cytophagia	Cytophagales	Cyclobacteriaceae
module 7	ASV893	Proteobacteria	Alphaproteobacteria	Rhodobacterales	Rhodobacteraceae	Stappia
module 7	ASV2399	Bacteroidetes	Flavobacteriia	Flavobacteriales	Flavobacteriaceae	Vitellibacter
module 7	ASV2339	Bacteroidetes	Flavobacteriia	Flavobacteriales	Flavobacteriaceae	Vitellibacter
